# Supplementary material for: Profiling and Functional Analysis of Long Noncoding RNAs and mRNAs during Porcine Skeletal Muscle Development
Source: Int J Mol Sci. 2021 Jan 6;22(2):503. doi: 10.3390/ijms22020503 (PMC7825455; doi:10.3390/ijms22020503)
Supplement: Supplementary file 1 [file ijms-22-00503-s001.zip]

Archive with 10 entries (10 files):
- Figure S1.tif
- Figure S2.tif
- TableS1.xlsx
- TableS2.xlsx
- TableS3.xlsx
- TableS4 .xlsx
- TableS5.xlsx
- TableS6 .xlsx
- TableS7.xlsx
- TableS8 Primers.docx
