# Supplementary material for: Profiling and Functional Analysis of Long Noncoding RNAs and mRNAs during Porcine Skeletal Muscle Development
Source: Int J Mol Sci. 2021 Jan 6;22(2):503. doi: 10.3390/ijms22020503 (PMC7825455; doi:10.3390/ijms22020503)
Supplement: Supplementary file 1 [file ijms-22-00503-s001.zip › TableS1.xlsx]

## Sheet: Sheet1
Supplementary Table S1. Fitting parameters of three nonlinear curves
model	k	a	b	Age (GRI)	Index (GRI)	Age (MGI)	Index (MGI)	Age (RSI)	Index（RSI）
Logistic	130.404	24.613	0.018	104.793	27.515	177.96	65.202	251.126	102.889
Von Bertalanffy	174.607	0.852	0.006	23.816	3.143	156.407	51.735	288.974	107.034
Gompertz	153.244	4.307	0.009	55.323	11.187	162.249	56.375	269.184	104.666
MGI is the inflection point with the maximum growth rate; GRI is the inflection point of gradual increase stage to rapid increasing stage; RSI is the inflection point of rapid increasing stage to slowly increasing stage
