# Supplementary material for: Profiling and Functional Analysis of Long Noncoding RNAs and mRNAs during Porcine Skeletal Muscle Development
Source: Int J Mol Sci. 2021 Jan 6;22(2):503. doi: 10.3390/ijms22020503 (PMC7825455; doi:10.3390/ijms22020503)
Supplement: Supplementary file 1 [file ijms-22-00503-s001.zip › TableS2.xlsx]

## Sheet: Sheet1
Supplementary Table S2. Goodness of fit statistics (R2, adj. R2, RSE, AIC, and BIC) in different models for QingYu pig.
Model	RSE	AIC	BIC	R2	adj.R2
Logistic	6.141	5662.1	5678.16	0.974	0.974
Von bertalanffy	4.751	4861.82	4877.88	0.985	0.985
Gompertz	4.937	4981.38	4997.43	0.983	0.983
RSE is residual standard error; AIC is Akaike’s information criteria; BIC is Bayesian information criterion; R2 is coefficient of determination; adj.R2 is adjusted coefficient of determination.
