# Supplementary material for: Profiling and Functional Analysis of Long Noncoding RNAs and mRNAs during Porcine Skeletal Muscle Development
Source: Int J Mol Sci. 2021 Jan 6;22(2):503. doi: 10.3390/ijms22020503 (PMC7825455; doi:10.3390/ijms22020503)
Supplement: Supplementary file 1 [file ijms-22-00503-s001.zip › TableS4 .xlsx]

## Sheet: Sheet2
TableS4. Functional categories of DEGs in GRI-MGI comparison group.
Category	Term ID	Description	Log10 (Pvalue)	Enrichment	Count	Genes	GeneList
GO Biological Processes	GO:0019221	cytokine-mediated signaling pathway	-13	4.2	36	ARG1|BAD|RUNX1|CD36|CISH|S1PR1|HGF|IFIT1|IL2RA|IL6R|IL13RA2|INPP5D|IRAK2|IRF7|ITGB2|MMP9|MX2|PPBP|PRKCD|PRTN3|SPI1|TRAF3|VAV1|PXDN|CXCR4|FZD4|H2BC11|ISG15|IFITM3|GPR75|STAP1|DUOX2|DUOX1|PARP14|ZBP1|PLVAP	GRI-MGI_up
GO Biological Processes	GO:0002274	myeloid leukocyte activation	-9.3	4	28	ARG1|CD36|CD68|CHIT1|HBB|IL13RA2|ITGAL|ITGB2|LCP2|LTF|LYN|MMP8|MMP9|OLR1|PFKL|PPBP|PRKCD|PRTN3|S100A12|SLC11A1|SPI1|LAT2|PGLYRP1|TCIRG1|TLR6|STAP1|GSDMD|UNC13D	GRI-MGI_up
GO Biological Processes	GO:0033674	positive regulation of kinase activity	-9.2	4.1	27	AGT|BAD|CDK1|ERBB3|EZH2|HGF|IL6R|IRAK2|KDR|LCP2|LTF|LYN|MET|GADD45B|PRKCD|ROS1|S100A12|SLC11A1|TP73|VAV2|CXCR4|FZD4|TLR6|PIK3R5|STAP1|AGAP2|NRK	GRI-MGI_up
GO Biological Processes	GO:0043299	leukocyte degranulation	-8.4	4.2	24	ARG1|CD36|CD68|CHIT1|HBB|IL13RA2|ITGAL|ITGB2|LTF|LYN|MMP8|MMP9|OLR1|PFKL|PPBP|PRKCD|PRTN3|S100A12|SLC11A1|LAT2|PGLYRP1|TCIRG1|GSDMD|UNC13D	GRI-MGI_up
GO Biological Processes	GO:0002275	myeloid cell activation involved in immune response	-8.2	4.1	24	ARG1|CD36|CD68|CHIT1|HBB|IL13RA2|ITGAL|ITGB2|LTF|LYN|MMP8|MMP9|OLR1|PFKL|PPBP|PRKCD|PRTN3|S100A12|SLC11A1|LAT2|PGLYRP1|TCIRG1|GSDMD|UNC13D	GRI-MGI_up
GO Biological Processes	GO:0051347	positive regulation of transferase activity	-8.1	3.7	27	AGT|BAD|CDK1|ERBB3|EZH2|HGF|IL6R|IRAK2|KDR|LCP2|LTF|LYN|MET|GADD45B|PRKCD|ROS1|S100A12|SLC11A1|TP73|VAV2|CXCR4|FZD4|TLR6|PIK3R5|STAP1|AGAP2|NRK	GRI-MGI_up
GO Biological Processes	GO:0002444	myeloid leukocyte mediated immunity	-8.1	4.1	24	ARG1|CD36|CD68|CHIT1|HBB|IL13RA2|ITGAL|ITGB2|LTF|LYN|MMP8|MMP9|OLR1|PFKL|PPBP|PRKCD|PRTN3|S100A12|SLC11A1|LAT2|PGLYRP1|TCIRG1|GSDMD|UNC13D	GRI-MGI_up
GO Biological Processes	GO:0043062	extracellular structure organization	-8.1	4.6	21	ABCA1|AGT|BMP1|CD36|DPP4|FBN2|ITGA4|ITGAL|ITGB2|KDR|LOXL2|MFAP4|MMP8|MMP9|MMP14|MMP17|PXDN|ADAM19|COLGALT1|ADAMTS20|GPIHBP1	GRI-MGI_up
GO Biological Processes	GO:0097237	cellular response to toxic substance	-7.9	6	16	ARG1|BAD|CD36|CDK1|EZH2|GPX2|HBB|HGF|KDR|MET|PRKCD|SPI1|PXDN|NET1|DUOX2|DUOX1	GRI-MGI_up
GO Biological Processes	GO:0098542	defense response to other organism	-7.5	3.8	24	ACP5|ARG1|CD36|COCH|IFIT1|IL2RA|IL6R|IRF7|LTF|MX2|PPBP|PRKCD|S100A12|SLC11A1|TRAF3|H2BC11|PGLYRP1|ISG15|TLR6|IFITM3|IFI44L|DDX60|GSDMD|UNC13D	GRI-MGI_up
GO Biological Processes	GO:0030155	regulation of cell adhesion	-7.2	3.4	26	ARG1|BAD|RUNX1|CD36|CDK6|DPP4|S1PR1|ERBB3|IL2RA|ITGA4|ITGB2|KDR|LYN|MMP14|PLXNA2|PRKCD|SPTA1|TFRC|VAV1|CXCR4|FZD4|ADAM19|LPXN|TESC|TENM3|UNC13D	GRI-MGI_up
GO Biological Processes	GO:0043312	neutrophil degranulation	-7.1	4	21	ARG1|CD36|CD68|CHIT1|HBB|ITGAL|ITGB2|LTF|MMP8|MMP9|OLR1|PFKL|PPBP|PRKCD|PRTN3|S100A12|SLC11A1|PGLYRP1|TCIRG1|GSDMD|UNC13D	GRI-MGI_up
GO Biological Processes	GO:0002283	neutrophil activation involved in immune response	-7.1	4	21	ARG1|CD36|CD68|CHIT1|HBB|ITGAL|ITGB2|LTF|MMP8|MMP9|OLR1|PFKL|PPBP|PRKCD|PRTN3|S100A12|SLC11A1|PGLYRP1|TCIRG1|GSDMD|UNC13D	GRI-MGI_up
GO Biological Processes	GO:0042119	neutrophil activation	-6.9	3.9	21	ARG1|CD36|CD68|CHIT1|HBB|ITGAL|ITGB2|LTF|MMP8|MMP9|OLR1|PFKL|PPBP|PRKCD|PRTN3|S100A12|SLC11A1|PGLYRP1|TCIRG1|GSDMD|UNC13D	GRI-MGI_up
GO Biological Processes	GO:0002446	neutrophil mediated immunity	-6.9	3.9	21	ARG1|CD36|CD68|CHIT1|HBB|ITGAL|ITGB2|LTF|MMP8|MMP9|OLR1|PFKL|PPBP|PRKCD|PRTN3|S100A12|SLC11A1|PGLYRP1|TCIRG1|GSDMD|UNC13D	GRI-MGI_up
GO Biological Processes	GO:0030198	extracellular matrix organization	-6.9	4.5	18	AGT|BMP1|DPP4|FBN2|ITGA4|ITGAL|ITGB2|KDR|LOXL2|MFAP4|MMP8|MMP9|MMP14|MMP17|PXDN|ADAM19|COLGALT1|ADAMTS20	GRI-MGI_up
GO Biological Processes	GO:0045055	regulated exocytosis	-6.9	3.2	27	ARG1|CD36|CD68|CHIT1|HBB|HGF|IL13RA2|ITGAL|ITGB2|LTF|LYN|MMP8|MMP9|OLR1|PFKL|PPBP|PRKCD|PRTN3|S100A12|SLC11A1|LAT2|PGLYRP1|TCIRG1|RAPGEF4|GSDMD|UNC13D|RAB15	GRI-MGI_up
GO Biological Processes	GO:0044282	small molecule catabolic process	-6.8	4.1	20	ABAT|ALDH2|BCKDHB|BDH1|ENTPD6|CDO1|CTH|CYP27A1|ALDH6A1|PGAM2|PGM1|SULT1A3|AASS|GCAT|DCXR|ENOSF1|MCCC1|MCCC2|PGM2L1|GADL1	GRI-MGI_dn
GO Biological Processes	GO:0009063	cellular amino acid catabolic process	-6.8	7.9	11	ABAT|BCKDHB|CDO1|CTH|ALDH6A1|AASS|GCAT|ENOSF1|MCCC1|MCCC2|GADL1	GRI-MGI_dn
GO Biological Processes	GO:0036230	granulocyte activation	-6.8	3.9	21	ARG1|CD36|CD68|CHIT1|HBB|ITGAL|ITGB2|LTF|MMP8|MMP9|OLR1|PFKL|PPBP|PRKCD|PRTN3|S100A12|SLC11A1|PGLYRP1|TCIRG1|GSDMD|UNC13D	GRI-MGI_up
GO Biological Processes	GO:0031349	positive regulation of defense response	-6.7	3.8	21	AGT|ARG1|CD36|COCH|IRAK2|IRF7|ITGB2|LTF|LYN|MMP8|ABCC1|PRKCD|S100A12|TRAF3|VAV1|TLR6|RFTN1|STAP1|DDX60|ZBP1|FCRL3	GRI-MGI_up
GO Biological Processes	GO:0002366	leukocyte activation involved in immune response	-6.7	3.3	25	ARG1|CD36|CD68|CHIT1|HBB|IL13RA2|ITGAL|ITGB2|LTF|LYN|MMP8|MMP9|OLR1|PFKL|PPBP|PRKCD|PRTN3|S100A12|SLC11A1|TFRC|LAT2|PGLYRP1|TCIRG1|GSDMD|UNC13D	GRI-MGI_up
GO Biological Processes	GO:0002263	cell activation involved in immune response	-6.6	3.3	25	ARG1|CD36|CD68|CHIT1|HBB|IL13RA2|ITGAL|ITGB2|LTF|LYN|MMP8|MMP9|OLR1|PFKL|PPBP|PRKCD|PRTN3|S100A12|SLC11A1|TFRC|LAT2|PGLYRP1|TCIRG1|GSDMD|UNC13D	GRI-MGI_up
GO Biological Processes	GO:0002521	leukocyte differentiation	-6.6	3.8	21	BAD|RUNX2|RUNX1|CDK6|IL2RA|INPP5D|IRF7|ITGA4|LTF|LYN|MMP9|MMP14|PRTN3|SPI1|TFRC|VAV1|PGLYRP1|TCIRG1|TESC|FCRL3|PPARGC1B	GRI-MGI_up
GO Biological Processes	GO:0009636	response to toxic substance	-6.5	3.7	21	ACTC1|ARG1|BAD|CD36|CDK1|CHRNA1|CHRND|EZH2|GPX2|HBB|HGF|KDR|LYN|MET|PRKCD|RGS4|SPI1|PXDN|NET1|DUOX2|DUOX1	GRI-MGI_up
GO Biological Processes	GO:0002253	activation of immune response	-6.5	3.2	25	C1QB|RUNX1|CD36|INPP5D|IRAK2|IRF7|ITGB2|LCP2|LTF|LYN|PRKCD|MASP1|TRAF3|VAV1|VAV2|EZR|LAT2|LPXN|TLR6|RFTN1|STAP1|CYFIP2|DDX60|FCRL3|BTNL9	GRI-MGI_up
GO Biological Processes	GO:0045860	positive regulation of protein kinase activity	-6.4	3.6	21	AGT|CDK1|ERBB3|EZH2|HGF|IL6R|IRAK2|LCP2|LTF|GADD45B|PRKCD|S100A12|SLC11A1|TP73|CXCR4|FZD4|TLR6|PIK3R5|STAP1|AGAP2|NRK	GRI-MGI_up
GO Biological Processes	GO:0002573	myeloid leukocyte differentiation	-6.4	5.9	13	RUNX1|CDK6|INPP5D|IRF7|LTF|LYN|MMP9|PRTN3|SPI1|TFRC|TCIRG1|TESC|PPARGC1B	GRI-MGI_up
GO Biological Processes	GO:0001503	ossification	-6.3	4.1	18	ACP5|BMP1|RUNX2|RUNX1|CDK6|S1PR1|FBN2|FGF9|HGF|IL6R|LTF|MMP14|CITED1|ISG15|TCIRG1|TP53INP2|KREMEN1|PPARGC1B	GRI-MGI_up
GO Biological Processes	GO:0002757	immune response-activating signal transduction	-6.3	3.3	23	RUNX1|CD36|INPP5D|IRAK2|IRF7|ITGB2|LCP2|LTF|LYN|PRKCD|TRAF3|VAV1|VAV2|EZR|LAT2|LPXN|TLR6|RFTN1|STAP1|CYFIP2|DDX60|FCRL3|BTNL9	GRI-MGI_up
GO Biological Processes	GO:0006979	response to oxidative stress	-6.3	3.9	19	ARG1|BAD|CD36|CDK1|EZH2|GPX2|HBB|HGF|MET|MMP9|MMP14|NCF4|PRKCD|PXDN|NET1|TLR6|DUOX2|DUOX1|PPARGC1B	GRI-MGI_up
GO Biological Processes	GO:0006520	cellular amino acid metabolic process	-6.2	4.3	17	ABAT|ASNS|BCKDHB|CDO1|CTH|GAMT|ALDH6A1|AIMP2|AASS|PRDX4|GCAT|ENOSF1|MCCC1|MCCC2|FN3K|AGMAT|GADL1	GRI-MGI_dn
GO Biological Processes	GO:0043408	regulation of MAPK cascade	-6.2	3.1	25	AGT|CD36|CDK1|EZH2|FGF9|HGF|IRAK2|KDR|LYN|MMP8|GADD45B|PRKCD|RGS4|ROS1|S100A12|TP73|TRAF3|EZR|CXCR4|FZD4|TLR6|PIK3R5|FCRL3|NRK|UNC5CL	GRI-MGI_up
GO Biological Processes	GO:0050804	modulation of chemical synaptic transmission	-6.1	3.8	19	ABAT|CALM3|GDNF|HRAS|MAP1B|MAPT|PFN2|HOMER1|SYNPO|CPEB3|IGSF9B|RIMS1|PLCB1|NSG1|SLC4A10|CLSTN2|SYT12|GRID2IP|UNC13C	GRI-MGI_dn
GO Biological Processes	GO:0099177	regulation of trans-synaptic signaling	-6.1	3.8	19	ABAT|CALM3|GDNF|HRAS|MAP1B|MAPT|PFN2|HOMER1|SYNPO|CPEB3|IGSF9B|RIMS1|PLCB1|NSG1|SLC4A10|CLSTN2|SYT12|GRID2IP|UNC13C	GRI-MGI_dn
GO Biological Processes	GO:0009306	protein secretion	-6.1	3.4	22	ABCA1|AGT|BAD|CD36|DPP4|ICA1|LCP2|LYN|MMP8|PFKL|S100A12|EZR|ISG15|PREB|TCIRG1|TLR6|RAPGEF4|RHBDF2|GSDMD|RFX6|RAB15|MAFA	GRI-MGI_up
GO Biological Processes	GO:0043405	regulation of MAP kinase activity	-6	4.4	16	AGT|CDK1|EZH2|HGF|IRAK2|LYN|GADD45B|PRKCD|RGS4|S100A12|TP73|CXCR4|FZD4|TLR6|PIK3R5|NRK	GRI-MGI_up
GO Biological Processes	GO:0060326	cell chemotaxis	-6	4.6	15	DPP4|S1PR1|HGF|IL6R|ITGB2|KDR|LYN|MET|ABCC1|PPBP|PRKCD|S100A12|VAV1|CXCR4|STAP1	GRI-MGI_up
GO Biological Processes	GO:0003012	muscle system process	-5.9	3.7	19	ABAT|CALM1|CALM3|DAPK3|GAMT|GDNF|GSN|KCNH2|KCNJ5|MYOC|PGAM2|PRKCA|MAP2K6|TNNC2|TNNI2|HOMER1|NEDD4L|KCNIP2|C12orf57	GRI-MGI_dn
GO Biological Processes	GO:0006801	superoxide metabolic process	-5.9	10	8	ACP5|AGT|CD36|ITGB2|NCF4|PRKCD|DUOX2|DUOX1	GRI-MGI_up
GO Biological Processes	GO:0051640	organelle localization	-5.9	3.1	24	CDK1|CENPF|IL13RA2|ITGA4|LYN|MX2|PLXNA2|PSEN2|SEC13|EZR|LAT2|NTN1|SNAP91|PREB|TCIRG1|SEC31A|TRAK1|PCDH17|MYO19|FBF1|UNC13D|ASPM|RAB15|PLIN5	GRI-MGI_up
GO Biological Processes	GO:0002764	immune response-regulating signaling pathway	-5.9	3.2	23	RUNX1|CD36|INPP5D|IRAK2|IRF7|ITGB2|LCP2|LTF|LYN|PRKCD|TRAF3|VAV1|VAV2|EZR|LAT2|LPXN|TLR6|RFTN1|STAP1|CYFIP2|DDX60|FCRL3|BTNL9	GRI-MGI_up
GO Biological Processes	GO:0005977	glycogen metabolic process	-5.8	9.9	8	CALM1|LEPR|PGM1|PPP1R1A|PPP1R3D|PRKAG3|STK40|PGM2L1	GRI-MGI_dn
GO Biological Processes	GO:0006073	cellular glucan metabolic process	-5.8	9.8	8	CALM1|LEPR|PGM1|PPP1R1A|PPP1R3D|PRKAG3|STK40|PGM2L1	GRI-MGI_dn
GO Biological Processes	GO:0044042	glucan metabolic process	-5.8	9.8	8	CALM1|LEPR|PGM1|PPP1R1A|PPP1R3D|PRKAG3|STK40|PGM2L1	GRI-MGI_dn
GO Biological Processes	GO:0007169	transmembrane receptor protein tyrosine kinase signaling pathway	-5.8	3.1	24	AGT|ATP6V0B|RUNX2|ERBB3|FGF9|HGF|KDR|LCP2|LYN|MET|MMP9|NCF4|NTF4|PRKCD|PSEN2|ROS1|VAV1|VAV2|FZD4|TCIRG1|STAP1|CYFIP2|FGFRL1|RHBDF2	GRI-MGI_up
GO Biological Processes	GO:0009611	response to wounding	-5.8	3.1	23	ANXA6|ARG1|CD36|CDK1|ERBB3|EZH2|HBB|LCP2|LYN|MAG|PRKCD|PRTN3|PTK7|SLC1A2|SLC4A1|SLC11A1|VAV1|VAV2|CXCR4|PIK3R5|DUOX2|DUOX1|KREMEN1	GRI-MGI_up
GO Biological Processes	GO:0007268	chemical synaptic transmission	-5.7	3	24	ABAT|CALM3|GDNF|HRAS|MAP1B|MAPT|PFN2|RAC3|TSPOAP1|HOMER1|SYNPO|CPEB3|SV2C|IGSF9B|RIMS1|PLCB1|RIMBP2|NSG1|KCNIP2|SLC4A10|CLSTN2|SYT12|GRID2IP|UNC13C	GRI-MGI_dn
GO Biological Processes	GO:0098916	anterograde trans-synaptic signaling	-5.7	3	24	ABAT|CALM3|GDNF|HRAS|MAP1B|MAPT|PFN2|RAC3|TSPOAP1|HOMER1|SYNPO|CPEB3|SV2C|IGSF9B|RIMS1|PLCB1|RIMBP2|NSG1|KCNIP2|SLC4A10|CLSTN2|SYT12|GRID2IP|UNC13C	GRI-MGI_dn
GO Biological Processes	GO:0099537	trans-synaptic signaling	-5.7	3	24	ABAT|CALM3|GDNF|HRAS|MAP1B|MAPT|PFN2|RAC3|TSPOAP1|HOMER1|SYNPO|CPEB3|SV2C|IGSF9B|RIMS1|PLCB1|RIMBP2|NSG1|KCNIP2|SLC4A10|CLSTN2|SYT12|GRID2IP|UNC13C	GRI-MGI_dn
GO Biological Processes	GO:0046649	lymphocyte activation	-5.7	3	24	ARG1|BAD|RUNX2|RUNX1|CDK6|DPP4|IL2RA|INPP5D|ITGA4|ITGAL|ITGB2|LYN|MMP14|PRKCD|SLC11A1|SPI1|SPTA1|TFRC|VAV1|LAT2|PGLYRP1|TCIRG1|FCRL3|UNC13D	GRI-MGI_up
GO Biological Processes	GO:0002790	peptide secretion	-5.7	3.2	22	ABCA1|AGT|BAD|CD36|DPP4|ICA1|LCP2|LYN|MMP8|PFKL|S100A12|EZR|ISG15|PREB|TCIRG1|TLR6|RAPGEF4|RHBDF2|GSDMD|RFX6|RAB15|MAFA	GRI-MGI_up
GO Biological Processes	GO:0042554	superoxide anion generation	-5.7	16	6	ACP5|AGT|ITGB2|PRKCD|DUOX2|DUOX1	GRI-MGI_up
GO Biological Processes	GO:0099536	synaptic signaling	-5.6	3	24	ABAT|CALM3|GDNF|HRAS|MAP1B|MAPT|PFN2|RAC3|TSPOAP1|HOMER1|SYNPO|CPEB3|SV2C|IGSF9B|RIMS1|PLCB1|RIMBP2|NSG1|KCNIP2|SLC4A10|CLSTN2|SYT12|GRID2IP|UNC13C	GRI-MGI_dn
GO Biological Processes	GO:0043410	positive regulation of MAPK cascade	-5.6	3.4	20	AGT|CD36|CDK1|EZH2|FGF9|HGF|IRAK2|KDR|MMP8|GADD45B|S100A12|TP73|TRAF3|CXCR4|FZD4|TLR6|PIK3R5|FCRL3|NRK|UNC5CL	GRI-MGI_up
GO Biological Processes	GO:0072593	reactive oxygen species metabolic process	-5.6	4.6	14	ACP5|AGT|CD36|HBB|ITGB2|MMP8|NCF4|PRKCD|VAV1|PXDN|TLR6|DUOX2|DUOX1|PLIN5	GRI-MGI_up
GO Biological Processes	GO:0006936	muscle contraction	-5.5	4	16	ABAT|CALM1|CALM3|DAPK3|GAMT|GDNF|KCNH2|KCNJ5|PGAM2|MAP2K6|TNNC2|TNNI2|HOMER1|NEDD4L|KCNIP2|C12orf57	GRI-MGI_dn
GO Biological Processes	GO:0009615	response to virus	-5.5	4.2	15	CDK6|IFIT1|IL2RA|IRF7|MX2|TRAF3|CXCR4|ISG15|IFITM3|IVNS1ABP|IFI44L|DUOX2|DDX60|UNC13D|VWCE	GRI-MGI_up
GO Biological Processes	GO:0044242	cellular lipid catabolic process	-5.4	5.2	12	ACADL|ALDH3A2|CPT1B|CPT2|HADHB|LIPE|PRKCD|LPIN2|SMPDL3A|GPCPD1|PNPLA2|PLIN5	GRI-MGI_up
GO Biological Processes	GO:0009617	response to bacterium	-5.4	3	23	ABCA1|ACP5|ARG1|CD36|CD68|CHIT1|COCH|IL6R|IRAK2|LTF|LYN|CITED1|PPBP|PRKCD|S100A12|SLC11A1|H2BC11|PGLYRP1|ISG15|TLR6|STAP1|GSDMD|LY6G6C	GRI-MGI_up
GO Biological Processes	GO:0048589	developmental growth	-5.4	3	22	AGT|ANXA6|CDK1|CHRNA1|CHRND|COCH|S1PR1|EZH2|FGF9|ITGA4|MAG|PTK7|RGS4|SLC1A2|TP73|EZR|CXCR4|NTN1|CYFIP2|SEMA4G|NRK|ASPM	GRI-MGI_up
GO Biological Processes	GO:0006941	striated muscle contraction	-5.3	5.6	11	CALM1|CALM3|KCNH2|KCNJ5|PGAM2|MAP2K6|TNNC2|TNNI2|HOMER1|NEDD4L|C12orf57	GRI-MGI_dn
GO Biological Processes	GO:0006112	energy reserve metabolic process	-5.3	8.4	8	CALM1|LEPR|PGM1|PPP1R1A|PPP1R3D|PRKAG3|STK40|PGM2L1	GRI-MGI_dn
GO Biological Processes	GO:0043406	positive regulation of MAP kinase activity	-5.3	4.6	13	AGT|CDK1|EZH2|HGF|IRAK2|GADD45B|S100A12|TP73|CXCR4|FZD4|TLR6|PIK3R5|NRK	GRI-MGI_up
GO Biological Processes	GO:0045429	positive regulation of nitric oxide biosynthetic process	-5.2	13	6	AGT|CD36|HBB|ITGB2|MMP8|TLR6	GRI-MGI_up
GO Biological Processes	GO:0002224	toll-like receptor signaling pathway	-5.2	6.1	10	CD36|IRAK2|IRF7|ITGB2|LTF|LYN|TRAF3|TLR6|RFTN1|FCRL3	GRI-MGI_up
GO Biological Processes	GO:0045428	regulation of nitric oxide biosynthetic process	-5.2	9.9	7	ACP5|AGT|CD36|HBB|ITGB2|MMP8|TLR6	GRI-MGI_up
GO Biological Processes	GO:1904407	positive regulation of nitric oxide metabolic process	-5.2	13	6	AGT|CD36|HBB|ITGB2|MMP8|TLR6	GRI-MGI_up
GO Biological Processes	GO:0001817	regulation of cytokine production	-5.2	2.9	23	ACP5|AGT|ARG1|RUNX1|CD36|HGF|IL6R|INPP5D|IRF7|LTF|LYN|MMP8|SLC11A1|TRAF3|EZR|PGLYRP1|ISG15|TLR6|IGF2BP3|DDX60|GSDMD|ZBP1|BTNL9	GRI-MGI_up
GO Biological Processes	GO:0006935	chemotaxis	-5.1	3	21	DPP4|S1PR1|HGF|IL6R|ITGB2|KDR|LYN|MET|ABCC1|PLXNA2|PPBP|PRKCD|S100A12|SPTA1|VAV1|EZR|CXCR4|NTN1|STAP1|CYFIP2|SEMA4G	GRI-MGI_up
GO Biological Processes	GO:0042330	taxis	-5.1	3	21	DPP4|S1PR1|HGF|IL6R|ITGB2|KDR|LYN|MET|ABCC1|PLXNA2|PPBP|PRKCD|S100A12|SPTA1|VAV1|EZR|CXCR4|NTN1|STAP1|CYFIP2|SEMA4G	GRI-MGI_up
GO Biological Processes	GO:0045088	regulation of innate immune response	-5.1	3.5	17	ARG1|CD36|COCH|IRAK2|IRF7|ITGB2|LTF|LYN|PRKCD|TRAF3|VAV1|TLR6|RFTN1|PARP14|DDX60|ZBP1|FCRL3	GRI-MGI_up
GO Biological Processes	GO:1903409	reactive oxygen species biosynthetic process	-5.1	6.7	9	ACP5|AGT|CD36|HBB|ITGB2|MMP8|TLR6|DUOX2|DUOX1	GRI-MGI_up
GO Biological Processes	GO:0048167	regulation of synaptic plasticity	-5	5.3	11	HRAS|MAP1B|MAPT|SYNPO|CPEB3|RIMS1|NSG1|SLC4A10|SYT12|GRID2IP|UNC13C	GRI-MGI_dn
GO Biological Processes	GO:0050900	leukocyte migration	-5	3.3	18	DPP4|S1PR1|IL6R|INPP5D|ITGA4|ITGAL|ITGB2|LYN|MAG|MMP14|OLR1|PPBP|PRTN3|S100A12|VAV1|CXCR4|STAP1|PLVAP	GRI-MGI_up
GO Biological Processes	GO:0000302	response to reactive oxygen species	-5	4.8	12	ARG1|BAD|CD36|CDK1|EZH2|HBB|HGF|MET|MMP9|PRKCD|NET1|PPARGC1B	GRI-MGI_up
GO Biological Processes	GO:0002221	pattern recognition receptor signaling pathway	-5	5.2	11	CD36|IRAK2|IRF7|ITGB2|LTF|LYN|TRAF3|TLR6|RFTN1|DDX60|FCRL3	GRI-MGI_up
GO Biological Processes	GO:0051345	positive regulation of hydrolase activity	-5	2.8	23	AGT|BAD|S1PR1|EZH2|LYN|NTF4|PRKCD|PRTN3|RGS4|VAV1|RGP1|PREB|NET1|TBC1D8|ARHGAP26|CYFIP2|ARHGAP28|MTSS2|FCRL3|AGAP2|PPARGC1B|GPIHBP1|PLIN5	GRI-MGI_up
GO Biological Processes	GO:1902105	regulation of leukocyte differentiation	-4.9	4.3	13	BAD|RUNX1|CDK6|IL2RA|INPP5D|IRF7|LTF|LYN|MMP14|PGLYRP1|TESC|FCRL3|PPARGC1B	GRI-MGI_up
GO Biological Processes	GO:0050855	regulation of B cell receptor signaling pathway	-4.9	16	5	RUNX1|LYN|LPXN|STAP1|FCRL3	GRI-MGI_up
GO Biological Processes	GO:0030099	myeloid cell differentiation	-4.9	3.5	16	ALAS2|RUNX1|CDK6|INPP5D|IRF7|LTF|LYN|MMP9|PRTN3|SLC4A1|SPI1|TFRC|ISG15|TCIRG1|TESC|PPARGC1B	GRI-MGI_up
GO Biological Processes	GO:0035690	cellular response to drug	-4.9	3.7	15	ARG1|BAD|CDK1|EZH2|HGF|KDR|MET|PRKCD|SPI1|TFRC|CXCR4|NET1|PPM1E|SPIDR|FBXO32	GRI-MGI_up
GO Biological Processes	GO:0010038	response to metal ion	-4.8	3.7	15	ABAT|ATF4|BNIP3|CALM1|CALM3|ENTPD6|FOSB|GSN|MAOB|MAPT|PGAM2|HOMER1|NEDD4L|KCNIP2|SYT12	GRI-MGI_dn
GO Biological Processes	GO:0044264	cellular polysaccharide metabolic process	-4.8	7.2	8	CALM1|LEPR|PGM1|PPP1R1A|PPP1R3D|PRKAG3|STK40|PGM2L1	GRI-MGI_dn
GO Biological Processes	GO:0034614	cellular response to reactive oxygen species	-4.8	5.5	10	ARG1|CD36|CDK1|EZH2|HGF|MET|MMP9|PRKCD|NET1|PPARGC1B	GRI-MGI_up
GO Biological Processes	GO:0030278	regulation of ossification	-4.8	4.9	11	RUNX2|CDK6|S1PR1|FBN2|HGF|IL6R|LTF|CITED1|ISG15|TCIRG1|KREMEN1	GRI-MGI_up
GO Biological Processes	GO:0050865	regulation of cell activation	-4.8	3	20	ARG1|BAD|RUNX1|DPP4|IL2RA|IL13RA2|INPP5D|ITGB2|LYN|MMP8|MMP14|PRKCD|SPTA1|TFRC|VAV1|PGLYRP1|TLR6|STAP1|FCRL3|UNC13D	GRI-MGI_up
GO Biological Processes	GO:0045089	positive regulation of innate immune response	-4.8	3.7	15	CD36|COCH|IRAK2|IRF7|ITGB2|LTF|LYN|PRKCD|TRAF3|VAV1|TLR6|RFTN1|DDX60|ZBP1|FCRL3	GRI-MGI_up
GO Biological Processes	GO:0009062	fatty acid catabolic process	-4.8	7.1	8	ACADL|ALDH3A2|CPT1B|CPT2|HADHB|LIPE|LPIN2|PLIN5	GRI-MGI_up
GO Biological Processes	GO:0006809	nitric oxide biosynthetic process	-4.7	8.5	7	ACP5|AGT|CD36|HBB|ITGB2|MMP8|TLR6	GRI-MGI_up
GO Biological Processes	GO:0006820	anion transport	-4.7	2.9	20	ABCA1|AGT|ARG1|CD36|CPT1B|CPT2|GABRG1|GRM2|GRM7|HBB|ABCC1|PRKCD|RGS4|ROS1|SLC1A2|SLC4A1|SLC6A6|SLC11A1|TCAF1|SLC38A4	GRI-MGI_up
GO Biological Processes	GO:0002683	negative regulation of immune system process	-4.7	3.3	17	ARG1|RUNX1|CD68|CDK6|DPP4|IL2RA|IL13RA2|INPP5D|LTF|LYN|EZR|PGLYRP1|LPXN|TLR6|STAP1|PARP14|FCRL3	GRI-MGI_up
GO Biological Processes	GO:0001959	regulation of cytokine-mediated signaling pathway	-4.7	5.4	10	ARG1|RUNX1|IRAK2|IRF7|PXDN|CXCR4|H2BC11|STAP1|PARP14|ZBP1	GRI-MGI_up
GO Biological Processes	GO:0002694	regulation of leukocyte activation	-4.7	3	19	ARG1|BAD|RUNX1|DPP4|IL2RA|IL13RA2|INPP5D|ITGB2|LYN|MMP8|MMP14|SPTA1|TFRC|VAV1|PGLYRP1|TLR6|STAP1|FCRL3|UNC13D	GRI-MGI_up
GO Biological Processes	GO:0050663	cytokine secretion	-4.7	4.4	12	ABCA1|AGT|CD36|LCP2|LYN|MMP8|S100A12|EZR|ISG15|TCIRG1|TLR6|GSDMD	GRI-MGI_up
GO Biological Processes	GO:0071902	positive regulation of protein serine/threonine kinase activity	-4.7	3.8	14	AGT|CDK1|EZH2|HGF|IRAK2|LTF|GADD45B|S100A12|TP73|CXCR4|FZD4|TLR6|PIK3R5|NRK	GRI-MGI_up
GO Biological Processes	GO:0015711	organic anion transport	-4.7	3.3	17	ABCA1|AGT|ARG1|CD36|CPT1B|CPT2|GRM2|GRM7|HBB|ABCC1|PRKCD|RGS4|SLC1A2|SLC4A1|SLC6A6|SLC11A1|SLC38A4	GRI-MGI_up
GO Biological Processes	GO:0042742	defense response to bacterium	-4.7	3.8	14	ACP5|CD36|COCH|IL6R|LTF|PPBP|PRKCD|S100A12|SLC11A1|H2BC11|PGLYRP1|ISG15|TLR6|GSDMD	GRI-MGI_up
GO Biological Processes	GO:0002696	positive regulation of leukocyte activation	-4.7	3.6	15	BAD|RUNX1|DPP4|IL2RA|INPP5D|ITGB2|LYN|MMP8|MMP14|SPTA1|TFRC|VAV1|TLR6|STAP1|FCRL3	GRI-MGI_up
GO Biological Processes	GO:0006874	cellular calcium ion homeostasis	-4.6	3.3	17	ATF4|ATP2B2|BNIP3|CALM1|CALM3|DIAPH1|PTGFR|THY1|XK|NOL3|TSPOAP1|RAMP3|SYNPO|PLCB1|FIS1|GPR157|METTL21C	GRI-MGI_dn
GO Biological Processes	GO:0055094	response to lipoprotein particle	-4.6	14	5	ABCA1|CD36|CD68|ITGB2|TLR6	GRI-MGI_up
GO Biological Processes	GO:0046209	nitric oxide metabolic process	-4.6	8	7	ACP5|AGT|CD36|HBB|ITGB2|MMP8|TLR6	GRI-MGI_up
GO Biological Processes	GO:0055074	calcium ion homeostasis	-4.5	3.2	17	ATF4|ATP2B2|BNIP3|CALM1|CALM3|DIAPH1|PTGFR|THY1|XK|NOL3|TSPOAP1|RAMP3|SYNPO|PLCB1|FIS1|GPR157|METTL21C	GRI-MGI_dn
GO Biological Processes	GO:0005976	polysaccharide metabolic process	-4.5	6.5	8	CALM1|LEPR|PGM1|PPP1R1A|PPP1R3D|PRKAG3|STK40|PGM2L1	GRI-MGI_dn
GO Biological Processes	GO:0042542	response to hydrogen peroxide	-4.5	5.8	9	ARG1|BAD|CDK1|EZH2|HBB|HGF|MET|PRKCD|NET1	GRI-MGI_up
GO Biological Processes	GO:0032963	collagen metabolic process	-4.5	6.6	8	ARG1|GOT1|MFAP4|MMP8|MMP9|MMP14|MMP17|PRTN3	GRI-MGI_up
GO Biological Processes	GO:0034599	cellular response to oxidative stress	-4.5	3.9	13	ARG1|CD36|CDK1|EZH2|GPX2|HGF|MET|MMP9|NCF4|PRKCD|NET1|TLR6|PPARGC1B	GRI-MGI_up
GO Biological Processes	GO:1903428	positive regulation of reactive oxygen species biosynthetic process	-4.5	9.9	6	AGT|CD36|HBB|ITGB2|MMP8|TLR6	GRI-MGI_up
GO Biological Processes	GO:0071402	cellular response to lipoprotein particle stimulus	-4.5	13	5	ABCA1|CD36|CD68|ITGB2|TLR6	GRI-MGI_up
GO Biological Processes	GO:0050867	positive regulation of cell activation	-4.5	3.5	15	BAD|RUNX1|DPP4|IL2RA|INPP5D|ITGB2|LYN|MMP8|MMP14|SPTA1|TFRC|VAV1|TLR6|STAP1|FCRL3	GRI-MGI_up
GO Biological Processes	GO:2001057	reactive nitrogen species metabolic process	-4.5	7.7	7	ACP5|AGT|CD36|HBB|ITGB2|MMP8|TLR6	GRI-MGI_up
GO Biological Processes	GO:0008652	cellular amino acid biosynthetic process	-4.4	7.6	7	ABAT|ASNS|CDO1|CTH|GAMT|AASS|GADL1	GRI-MGI_dn
GO Biological Processes	GO:1901605	alpha-amino acid metabolic process	-4.4	4.5	11	ASNS|CDO1|CTH|GAMT|ALDH6A1|AASS|PRDX4|GCAT|MCCC1|MCCC2|AGMAT	GRI-MGI_dn
GO Biological Processes	GO:0060759	regulation of response to cytokine stimulus	-4.4	5	10	ARG1|RUNX1|IRAK2|IRF7|PXDN|CXCR4|H2BC11|STAP1|PARP14|ZBP1	GRI-MGI_up
GO Biological Processes	GO:0010035	response to inorganic substance	-4.4	3	18	ARG1|BAD|CD36|CDK1|EZH2|GOT1|HBB|HGF|KDR|LOXL2|MET|MMP9|PRKCD|NET1|TCIRG1|SEC31A|SPIDR|ADCY10	GRI-MGI_up
GO Biological Processes	GO:0006865	amino acid transport	-4.4	5.5	9	AGT|ARG1|GRM2|GRM7|RGS4|SLC1A2|SLC6A6|SLC11A1|SLC38A4	GRI-MGI_up
GO Biological Processes	GO:0090322	regulation of superoxide metabolic process	-4.4	13	5	ACP5|AGT|CD36|ITGB2|PRKCD	GRI-MGI_up
GO Biological Processes	GO:0097151	positive regulation of inhibitory postsynaptic potential	-4.3	39	3	ABAT|IGSF9B|RIMS1	GRI-MGI_dn
GO Biological Processes	GO:0098828	modulation of inhibitory postsynaptic potential	-4.3	39	3	ABAT|IGSF9B|RIMS1	GRI-MGI_dn
GO Biological Processes	GO:0002761	regulation of myeloid leukocyte differentiation	-4.3	6.2	8	RUNX1|CDK6|INPP5D|IRF7|LTF|LYN|TESC|PPARGC1B	GRI-MGI_up
GO Biological Processes	GO:0045785	positive regulation of cell adhesion	-4.3	3.4	15	BAD|RUNX1|CD36|CDK6|DPP4|IL2RA|ITGA4|ITGB2|KDR|LYN|SPTA1|TFRC|VAV1|ADAM19|UNC13D	GRI-MGI_up
GO Biological Processes	GO:0019216	regulation of lipid metabolic process	-4.3	3.4	15	ABCA1|ACADL|AGT|CD36|CISH|CPT2|LYN|PRKCD|VAV2|PIK3R5|ANGPTL4|PNPLA2|ASXL3|AGAP2|PLIN5	GRI-MGI_up
GO Biological Processes	GO:0006909	phagocytosis	-4.3	3.5	14	ABCA1|CD36|ITGAL|ITGB2|LYN|NCF4|PRKCD|PRTN3|SLC11A1|VAV1|VAV2|STAP1|CYFIP2|UNC13D	GRI-MGI_up
GO Biological Processes	GO:0032103	positive regulation of response to external stimulus	-4.3	3.7	13	AGT|ARG1|S1PR1|IL6R|KDR|MET|MMP8|ABCC1|S100A12|CXCR4|TLR6|STAP1|DDX60	GRI-MGI_up
GO Biological Processes	GO:0045576	mast cell activation	-4.3	9.1	6	IL13RA2|LCP2|LYN|S100A12|LAT2|UNC13D	GRI-MGI_up
GO Biological Processes	GO:0042060	wound healing	-4.3	2.9	18	ANXA6|CD36|ERBB3|EZH2|HBB|LCP2|LYN|PRKCD|PRTN3|PTK7|SLC4A1|SLC11A1|VAV1|VAV2|CXCR4|PIK3R5|DUOX2|DUOX1	GRI-MGI_up
GO Biological Processes	GO:0072503	cellular divalent inorganic cation homeostasis	-4.2	3	17	ATF4|ATP2B2|BNIP3|CALM1|CALM3|DIAPH1|PTGFR|THY1|XK|NOL3|TSPOAP1|RAMP3|SYNPO|PLCB1|FIS1|GPR157|METTL21C	GRI-MGI_dn
GO Biological Processes	GO:0046395	carboxylic acid catabolic process	-4.2	4	12	ABAT|BCKDHB|CDO1|CTH|ALDH6A1|AASS|GCAT|DCXR|ENOSF1|MCCC1|MCCC2|GADL1	GRI-MGI_dn
GO Biological Processes	GO:0016054	organic acid catabolic process	-4.2	4	12	ABAT|BCKDHB|CDO1|CTH|ALDH6A1|AASS|GCAT|DCXR|ENOSF1|MCCC1|MCCC2|GADL1	GRI-MGI_dn
GO Biological Processes	GO:0055065	metal ion homeostasis	-4.2	2.7	20	ATF4|ATP2B2|BNIP3|CALM1|CALM3|DIAPH1|KCNH2|PTGFR|THY1|XK|NOL3|TSPOAP1|RAMP3|SYNPO|PLCB1|NEDD4L|SLC7A8|FIS1|GPR157|METTL21C	GRI-MGI_dn
GO Biological Processes	GO:0010035	response to inorganic substance	-4.2	2.9	18	ABAT|ATF4|BNIP3|CALM1|CALM3|ENTPD6|FOSB|GSN|KRT8|MAOB|MAP1B|MAPT|PGAM2|HOMER1|NEDD4L|KCNIP2|FIS1|SYT12	GRI-MGI_dn
GO Biological Processes	GO:0045453	bone resorption	-4.2	8.9	6	ACP5|S1PR1|INPP5D|TFRC|TCIRG1|PPARGC1B	GRI-MGI_up
GO Biological Processes	GO:0071900	regulation of protein serine/threonine kinase activity	-4.2	3	17	AGT|CDK1|EZH2|HGF|IRAK2|LTF|LYN|GADD45B|PRKCD|RGS4|S100A12|TP73|CXCR4|FZD4|TLR6|PIK3R5|NRK	GRI-MGI_up
GO Biological Processes	GO:0016042	lipid catabolic process	-4.2	3.7	13	ACADL|ALDH3A2|CPT1B|CPT2|HADHB|LIPE|PRKCD|LPIN2|SMPDL3A|GPCPD1|PNPLA2|PLCD3|PLIN5	GRI-MGI_up
GO Biological Processes	GO:1902023	L-arginine transport	-4.2	35	3	AGT|ARG1|SLC11A1	GRI-MGI_up
GO Biological Processes	GO:0015849	organic acid transport	-4.2	3.6	13	AGT|ARG1|CD36|CPT1B|CPT2|GRM2|GRM7|ABCC1|RGS4|SLC1A2|SLC6A6|SLC11A1|SLC38A4	GRI-MGI_up
GO Biological Processes	GO:0046942	carboxylic acid transport	-4.2	3.6	13	AGT|ARG1|CD36|CPT1B|CPT2|GRM2|GRM7|ABCC1|RGS4|SLC1A2|SLC6A6|SLC11A1|SLC38A4	GRI-MGI_up
GO Biological Processes	GO:0050854	regulation of antigen receptor-mediated signaling pathway	-4.2	8.7	6	RUNX1|LYN|EZR|LPXN|STAP1|FCRL3	GRI-MGI_up
GO Biological Processes	GO:0044364	disruption of cells of other organism	-4.2	8.7	6	ARG1|BAD|LTF|S100A12|H2BC11|PGLYRP1	GRI-MGI_up
GO Biological Processes	GO:0031640	killing of cells of other organism	-4.2	8.7	6	ARG1|BAD|LTF|S100A12|H2BC11|PGLYRP1	GRI-MGI_up
GO Biological Processes	GO:0032147	activation of protein kinase activity	-4.2	3.6	13	AGT|CDK1|HGF|IL6R|IRAK2|GADD45B|PRKCD|SLC11A1|TP73|CXCR4|TLR6|AGAP2|NRK	GRI-MGI_up
GO Biological Processes	GO:0051480	regulation of cytosolic calcium ion concentration	-4.1	3.4	14	ATP2B2|CALM1|CALM3|DIAPH1|PTGFR|THY1|NOL3|TSPOAP1|RAMP3|SYNPO|PLCB1|FIS1|GPR157|METTL21C	GRI-MGI_dn
GO Biological Processes	GO:0072507	divalent inorganic cation homeostasis	-4.1	2.9	17	ATF4|ATP2B2|BNIP3|CALM1|CALM3|DIAPH1|PTGFR|THY1|XK|NOL3|TSPOAP1|RAMP3|SYNPO|PLCB1|FIS1|GPR157|METTL21C	GRI-MGI_dn
GO Biological Processes	GO:0045596	negative regulation of cell differentiation	-4.1	2.6	21	ABCA1|RUNX1|CDK6|EZH2|FGF9|INPP5D|LTF|LYN|MAG|MMP9|CITED1|RGS4|TP73|PGLYRP1|NTN1|ADAMTS7|STAP1|SEMA4G|KREMEN1|ASPM|PRTG	GRI-MGI_up
GO Biological Processes	GO:0048872	homeostasis of number of cells	-4.1	4.2	11	ALAS2|CDK6|EZH2|IL2RA|INPP5D|LYN|SLC4A1|SPI1|SPTA1|ISG15|TCIRG1	GRI-MGI_up
GO Biological Processes	GO:0045667	regulation of osteoblast differentiation	-4.1	5.8	8	RUNX2|CDK6|FBN2|HGF|IL6R|LTF|CITED1|TCIRG1	GRI-MGI_up
GO Biological Processes	GO:1903706	regulation of hemopoiesis	-4.1	3.1	16	BAD|RUNX1|CDK6|IL2RA|INPP5D|IRF7|LTF|LYN|MMP14|SPI1|TP73|PGLYRP1|ISG15|TESC|FCRL3|PPARGC1B	GRI-MGI_up
GO Biological Processes	GO:0048010	vascular endothelial growth factor receptor signaling pathway	-4.1	6.8	7	FGF9|KDR|NCF4|VAV1|VAV2|FZD4|CYFIP2	GRI-MGI_up
GO Biological Processes	GO:0032928	regulation of superoxide anion generation	-4.1	17	4	ACP5|AGT|ITGB2|PRKCD	GRI-MGI_up
GO Biological Processes	GO:0072329	monocarboxylic acid catabolic process	-4.1	5.8	8	ACADL|ALDH3A2|CPT1B|CPT2|HADHB|LIPE|LPIN2|PLIN5	GRI-MGI_up
GO Biological Processes	GO:0044070	regulation of anion transport	-4.1	6.8	7	AGT|ARG1|GRM7|PRKCD|RGS4|ROS1|TCAF1	GRI-MGI_up
GO Biological Processes	GO:0005980	glycogen catabolic process	-4	16	4	CALM1|PGM1|PPP1R3D|PGM2L1	GRI-MGI_dn
GO Biological Processes	GO:0009081	branched-chain amino acid metabolic process	-4	16	4	BCKDHB|ALDH6A1|MCCC1|MCCC2	GRI-MGI_dn
GO Biological Processes	GO:0009083	branched-chain amino acid catabolic process	-4	16	4	BCKDHB|ALDH6A1|MCCC1|MCCC2	GRI-MGI_dn
GO Biological Processes	GO:0055080	cation homeostasis	-4	2.5	21	ATF4|ATP2B2|BNIP3|CALM1|CALM3|DIAPH1|KCNH2|PTGFR|THY1|XK|NOL3|TSPOAP1|RAMP3|SYNPO|PLCB1|NEDD4L|SLC7A8|FIS1|SLC4A10|GPR157|METTL21C	GRI-MGI_dn
GO Biological Processes	GO:0006768	biotin metabolic process	-4	30	3	HLCS|MCCC1|MCCC2	GRI-MGI_dn
GO Biological Processes	GO:0009251	glucan catabolic process	-4	16	4	CALM1|PGM1|PPP1R3D|PGM2L1	GRI-MGI_dn
GO Biological Processes	GO:0097529	myeloid leukocyte migration	-4	4.4	10	DPP4|IL6R|ITGB2|LYN|MMP14|PPBP|PRTN3|S100A12|VAV1|STAP1	GRI-MGI_up
GO Biological Processes	GO:0070301	cellular response to hydrogen peroxide	-4	6.6	7	ARG1|CDK1|EZH2|HGF|MET|PRKCD|NET1	GRI-MGI_up
GO Biological Processes	GO:0002758	innate immune response-activating signal transduction	-4	3.7	12	CD36|IRAK2|IRF7|ITGB2|LTF|LYN|PRKCD|TRAF3|TLR6|RFTN1|DDX60|FCRL3	GRI-MGI_up
GO Biological Processes	GO:0007159	leukocyte cell-cell adhesion	-4	3.5	13	ARG1|BAD|RUNX1|DPP4|IL2RA|ITGA4|ITGAL|ITGB2|LYN|SPTA1|TFRC|VAV1|EZR	GRI-MGI_up
GO Biological Processes	GO:0033627	cell adhesion mediated by integrin	-4	7.9	6	DPP4|ITGA4|ITGB2|LYN|LPXN|TESC	GRI-MGI_up
GO Biological Processes	GO:0043269	regulation of ion transport	-3.9	2.6	20	ABAT|ATF4|CALM1|CALM3|DIAPH1|GDNF|KCNH2|KCNJ5|KCNS3|MAOB|MAP2K6|THY1|HOMER1|RAMP3|NEDD4L|RANGRF|KCNIP2|TMEM109|SYT12|METTL21C	GRI-MGI_dn
GO Biological Processes	GO:0098771	inorganic ion homeostasis	-3.9	2.5	21	ATF4|ATP2B2|BNIP3|CALM1|CALM3|DIAPH1|KCNH2|PTGFR|THY1|XK|NOL3|TSPOAP1|RAMP3|SYNPO|PLCB1|NEDD4L|SLC7A8|FIS1|SLC4A10|GPR157|METTL21C	GRI-MGI_dn
GO Biological Processes	GO:0006875	cellular metal ion homeostasis	-3.9	2.7	18	ATF4|ATP2B2|BNIP3|CALM1|CALM3|DIAPH1|PTGFR|THY1|XK|NOL3|TSPOAP1|RAMP3|SYNPO|PLCB1|NEDD4L|FIS1|GPR157|METTL21C	GRI-MGI_dn
GO Biological Processes	GO:0044247	cellular polysaccharide catabolic process	-3.9	15	4	CALM1|PGM1|PPP1R3D|PGM2L1	GRI-MGI_dn
GO Biological Processes	GO:0044275	cellular carbohydrate catabolic process	-3.9	10	5	CALM1|PGM1|PPP1R3D|ENOSF1|PGM2L1	GRI-MGI_dn
GO Biological Processes	GO:0035987	endodermal cell differentiation	-3.9	10	5	ITGA4|ITGB2|MMP8|MMP9|MMP14	GRI-MGI_up
GO Biological Processes	GO:2000379	positive regulation of reactive oxygen species metabolic process	-3.9	6.4	7	AGT|CD36|HBB|ITGB2|MMP8|PRKCD|TLR6	GRI-MGI_up
GO Biological Processes	GO:0030098	lymphocyte differentiation	-3.9	3.4	13	BAD|RUNX2|RUNX1|CDK6|IL2RA|INPP5D|ITGA4|MMP14|SPI1|VAV1|PGLYRP1|TCIRG1|FCRL3	GRI-MGI_up
GO Biological Processes	GO:0001906	cell killing	-3.9	4.8	9	ARG1|BAD|LTF|S100A12|VAV1|H2BC11|PGLYRP1|STAP1|UNC13D	GRI-MGI_up
GO Biological Processes	GO:1903426	regulation of reactive oxygen species biosynthetic process	-3.9	6.3	7	ACP5|AGT|CD36|HBB|ITGB2|MMP8|TLR6	GRI-MGI_up
GO Biological Processes	GO:0002237	response to molecule of bacterial origin	-3.9	3.4	13	ABCA1|ACP5|ARG1|CD36|CD68|IRAK2|LTF|LYN|CITED1|PPBP|SLC11A1|TLR6|STAP1	GRI-MGI_up
GO Biological Processes	GO:0010720	positive regulation of cell development	-3.9	2.8	17	AGT|BAD|EZH2|HGF|LYN|MAG|PLXNA2|PTK7|TP73|CXCR4|FZD4|NTN1|TRAK1|TENM3|MYLK3|UNC13D|ASPM	GRI-MGI_up
GO Biological Processes	GO:1901361	organic cyclic compound catabolic process	-3.8	2.5	21	ENTPD6|CYP27A1|GDNF|H1-0|MAOB|ALDH6A1|PFKFB1|PGAM2|PGM1|PRKCA|RPL37A|RPL38|SULT1A3|CPEB3|SMUG1|PRKAG3|TENT5C|BOLL|RNASEH2B|NEIL2|PGM2L1	GRI-MGI_dn
GO Biological Processes	GO:0030574	collagen catabolic process	-3.8	10	5	MMP8|MMP9|MMP14|MMP17|PRTN3	GRI-MGI_up
GO Biological Processes	GO:0010942	positive regulation of cell death	-3.8	2.5	20	AGT|BAD|CD36|HBB|INPP5D|ITGA4|ITGB2|LYN|MMP9|GADD45B|PRKCD|PSEN2|TP73|VAV1|VAV2|STK17B|NET1|TLR6|ADCY10|BMF	GRI-MGI_up
GO Biological Processes	GO:0042136	neurotransmitter biosynthetic process	-3.8	6.2	7	ACP5|AGT|CD36|HBB|ITGB2|MMP8|TLR6	GRI-MGI_up
GO Biological Processes	GO:0048771	tissue remodeling	-3.8	4.7	9	ACP5|AGT|ARG1|S1PR1|INPP5D|MMP14|TFRC|TCIRG1|PPARGC1B	GRI-MGI_up
GO Biological Processes	GO:0030595	leukocyte chemotaxis	-3.8	4.2	10	DPP4|S1PR1|IL6R|ITGB2|LYN|PPBP|S100A12|VAV1|CXCR4|STAP1	GRI-MGI_up
GO Biological Processes	GO:0034121	regulation of toll-like receptor signaling pathway	-3.8	7.5	6	CD36|IRF7|LTF|LYN|TLR6|FCRL3	GRI-MGI_up
GO Biological Processes	GO:0045646	regulation of erythrocyte differentiation	-3.8	9.8	5	CDK6|INPP5D|LYN|SPI1|ISG15	GRI-MGI_up
GO Biological Processes	GO:0002697	regulation of immune effector process	-3.8	3	15	ARG1|C1QB|CD36|IFIT1|IL2RA|IL13RA2|ITGB2|LYN|TFRC|TRAF3|VAV1|PGLYRP1|DDX60|FCRL3|UNC13D	GRI-MGI_up
GO Biological Processes	GO:0022409	positive regulation of cell-cell adhesion	-3.8	3.8	11	BAD|RUNX1|DPP4|IL2RA|ITGA4|ITGB2|LYN|SPTA1|TFRC|VAV1|ADAM19	GRI-MGI_up
GO Biological Processes	GO:0071219	cellular response to molecule of bacterial origin	-3.8	4.2	10	ABCA1|ARG1|CD36|CD68|IRAK2|LTF|LYN|PPBP|TLR6|STAP1	GRI-MGI_up
GO Biological Processes	GO:0031098	stress-activated protein kinase signaling cascade	-3.8	3.5	12	AGT|HGF|IRAK2|LYN|MMP8|GADD45B|TRAF3|EZR|FZD4|TLR6|NRK|UNC5CL	GRI-MGI_up
GO Biological Processes	GO:1903039	positive regulation of leukocyte cell-cell adhesion	-3.8	4.1	10	BAD|RUNX1|DPP4|IL2RA|ITGA4|ITGB2|LYN|SPTA1|TFRC|VAV1	GRI-MGI_up
GO Biological Processes	GO:0030036	actin cytoskeleton organization	-3.8	2.6	19	ACTC1|S1PR1|MET|MYH3|PRKCD|PTK7|RGS4|SPTA1|EZR|CIT|PPM1E|ARHGAP26|STAP1|ARHGAP28|MYO19|MYLK3|AGAP2|PPARGC1B|NRK	GRI-MGI_up
GO Biological Processes	GO:0000272	polysaccharide catabolic process	-3.7	14	4	CALM1|PGM1|PPP1R3D|PGM2L1	GRI-MGI_dn
GO Biological Processes	GO:0030029	actin filament-based process	-3.7	2.4	21	DAPK3|DIAPH1|EPHA5|GSN|HRAS|KCNH2|KCNJ5|KRT8|MYOC|PFN2|RAC3|TNNC2|TNNI2|USH1C|SYNPO|KANK1|NEDD4L|PDLIM3|MRTFA|MAPKAP1|FHOD3	GRI-MGI_dn
GO Biological Processes	GO:0030003	cellular cation homeostasis	-3.7	2.6	19	ATF4|ATP2B2|BNIP3|CALM1|CALM3|DIAPH1|PTGFR|THY1|XK|NOL3|TSPOAP1|RAMP3|SYNPO|PLCB1|NEDD4L|FIS1|SLC4A10|GPR157|METTL21C	GRI-MGI_dn
GO Biological Processes	GO:0044057	regulation of system process	-3.7	2.6	18	ABAT|ATP2B2|CALM1|CALM3|DAPK3|KCNH2|KCNJ5|CCN3|PRKCA|TNNC2|TNNI2|HOMER1|IGSF9B|RIMS1|RANGRF|KCNIP2|PRKAG3|C12orf57	GRI-MGI_dn
GO Biological Processes	GO:0046394	carboxylic acid biosynthetic process	-3.7	2.9	15	ABAT|ALDH1A3|ASNS|CDO1|CTH|CYP27A1|GAMT|PFKFB1|PGAM2|PGM1|AASS|SLC27A5|PRKAG3|PGM2L1|GADL1	GRI-MGI_dn
GO Biological Processes	GO:0042737	drug catabolic process	-3.7	5	8	ALDH2|BDH1|MAOB|OVGP1|SULT1A3|AASS|PRDX4|GCAT	GRI-MGI_dn
GO Biological Processes	GO:0015809	arginine transport	-3.7	26	3	AGT|ARG1|SLC11A1	GRI-MGI_up
GO Biological Processes	GO:0140052	cellular response to oxidised low-density lipoprotein particle stimulus	-3.7	26	3	CD36|CD68|TLR6	GRI-MGI_up
GO Biological Processes	GO:0046395	carboxylic acid catabolic process	-3.7	3.8	11	ACADL|ALDH3A2|ARG1|BCAT1|CPT1B|CPT2|GOT1|HADHB|LIPE|LPIN2|PLIN5	GRI-MGI_up
GO Biological Processes	GO:0016054	organic acid catabolic process	-3.7	3.8	11	ACADL|ALDH3A2|ARG1|BCAT1|CPT1B|CPT2|GOT1|HADHB|LIPE|LPIN2|PLIN5	GRI-MGI_up
GO Biological Processes	GO:0018108	peptidyl-tyrosine phosphorylation	-3.7	3.3	13	AGT|CD36|ERBB3|HGF|IL6R|ITGB2|KDR|LYN|MET|PRKCD|ROS1|STAP1|PARP14	GRI-MGI_up
GO Biological Processes	GO:0022407	regulation of cell-cell adhesion	-3.7	3.1	14	ARG1|BAD|RUNX1|DPP4|IL2RA|ITGA4|ITGB2|LYN|PRKCD|SPTA1|TFRC|VAV1|ADAM19|TENM3	GRI-MGI_up
GO Biological Processes	GO:0001649	osteoblast differentiation	-3.7	4.1	10	RUNX2|CDK6|FBN2|FGF9|HGF|IL6R|LTF|CITED1|TCIRG1|TP53INP2	GRI-MGI_up
GO Biological Processes	GO:2000147	positive regulation of cell motility	-3.7	2.7	17	AGT|S1PR1|FGF9|HGF|IL6R|ITGA4|KDR|LYN|MET|MMP9|MMP14|CXCR4|NTN1|DUOX2|DUOX1|SEMA4G|PLVAP	GRI-MGI_up
GO Biological Processes	GO:0001501	skeletal system development	-3.7	2.8	16	ACP5|ANXA6|BMP1|RUNX2|RUNX1|COCH|EXTL1|FBN2|FGF9|LOXL2|LTF|MMP9|MMP14|ADAMTS7|FGFRL1|PPARGC1B	GRI-MGI_up
GO Biological Processes	GO:0002429	immune response-activating cell surface receptor signaling pathway	-3.7	3	15	RUNX1|INPP5D|LCP2|LYN|PRKCD|VAV1|VAV2|EZR|LAT2|LPXN|RFTN1|STAP1|CYFIP2|FCRL3|BTNL9	GRI-MGI_up
GO Biological Processes	GO:0002218	activation of innate immune response	-3.7	3.5	12	CD36|IRAK2|IRF7|ITGB2|LTF|LYN|PRKCD|TRAF3|TLR6|RFTN1|DDX60|FCRL3	GRI-MGI_up
GO Biological Processes	GO:0071236	cellular response to antibiotic	-3.7	5	8	ARG1|CDK1|EZH2|HGF|MET|PRKCD|SPI1|NET1	GRI-MGI_up
GO Biological Processes	GO:0018212	peptidyl-tyrosine modification	-3.7	3.3	13	AGT|CD36|ERBB3|HGF|IL6R|ITGB2|KDR|LYN|MET|PRKCD|ROS1|STAP1|PARP14	GRI-MGI_up
GO Biological Processes	GO:0016053	organic acid biosynthetic process	-3.6	2.9	15	ABAT|ALDH1A3|ASNS|CDO1|CTH|CYP27A1|GAMT|PFKFB1|PGAM2|PGM1|AASS|SLC27A5|PRKAG3|PGM2L1|GADL1	GRI-MGI_dn
GO Biological Processes	GO:0097553	calcium ion transmembrane import into cytosol	-3.6	4.9	8	CALM1|CALM3|DIAPH1|THY1|NOL3|RAMP3|PLCB1|METTL21C	GRI-MGI_dn
GO Biological Processes	GO:0006873	cellular ion homeostasis	-3.6	2.5	19	ATF4|ATP2B2|BNIP3|CALM1|CALM3|DIAPH1|PTGFR|THY1|XK|NOL3|TSPOAP1|RAMP3|SYNPO|PLCB1|NEDD4L|FIS1|SLC4A10|GPR157|METTL21C	GRI-MGI_dn
GO Biological Processes	GO:0006091	generation of precursor metabolites and energy	-3.6	2.8	16	ALDH2|BDH1|BNIP3|CALM1|LEPR|MAOB|PFKFB1|PGAM2|PGM1|PPP1R1A|PPP1R3D|RDH16|SLC27A5|PRKAG3|STK40|PGM2L1	GRI-MGI_dn
GO Biological Processes	GO:0007605	sensory perception of sound	-3.6	4.8	8	ATP2B2|DIAPH1|LRP2|SERPINB6|RPL38|TBX1|GET1|USH1C	GRI-MGI_dn
GO Biological Processes	GO:0043087	regulation of GTPase activity	-3.6	2.9	15	S1PR1|EZH2|PLXNA2|PRTN3|RGS4|VAV1|VAV2|RGP1|PREB|NET1|TBC1D8|ARHGAP26|ARHGAP28|MTSS2|AGAP2	GRI-MGI_up
GO Biological Processes	GO:0080135	regulation of cellular response to stress	-3.6	2.5	20	BAD|CD36|CDK6|HGF|LETM1|LYN|MET|MMP8|GADD45B|PRKCD|SEC13|TRAF3|EZR|FZD4|TLR6|NUP205|SPIDR|KREMEN1|NRK|UNC5CL	GRI-MGI_up
GO Biological Processes	GO:0051656	establishment of organelle localization	-3.6	2.8	16	CENPF|IL13RA2|ITGA4|LYN|MX2|SEC13|EZR|LAT2|NTN1|SNAP91|PREB|TCIRG1|SEC31A|TRAK1|MYO19|UNC13D	GRI-MGI_up
GO Biological Processes	GO:0030218	erythrocyte differentiation	-3.6	5.7	7	ALAS2|CDK6|INPP5D|LYN|SLC4A1|SPI1|ISG15	GRI-MGI_up
GO Biological Processes	GO:0045577	regulation of B cell differentiation	-3.6	13	4	BAD|INPP5D|MMP14|FCRL3	GRI-MGI_up
GO Biological Processes	GO:0051092	positive regulation of NF-kappaB transcription factor activity	-3.6	4.9	8	AGT|CD36|IRAK2|ITGB2|LTF|S100A12|TFRC|TLR6	GRI-MGI_up
GO Biological Processes	GO:0046677	response to antibiotic	-3.6	3.4	12	ACTC1|ARG1|BAD|CDK1|EZH2|HBB|HGF|MET|PRKCD|RGS4|SPI1|NET1	GRI-MGI_up
GO Biological Processes	GO:0070201	regulation of establishment of protein localization	-3.6	2.4	20	BAD|CD36|CDK1|DPP4|ICA1|ITGB2|LYN|MMP8|PFKL|PRKCD|TP73|EZR|TCAF1|TCIRG1|TLR6|RAPGEF4|SPIDR|RHBDF2|GSDMD|RFX6	GRI-MGI_up
GO Biological Processes	GO:0120035	regulation of plasma membrane bounded cell projection organization	-3.6	2.5	19	AGT|EZH2|HGF|LYN|MAG|PLXNA2|PRKCD|PTK7|EZR|CXCR4|FZD4|NTN1|TBC1D8|TRAK1|STAP1|TENM3|SEMA4G|KREMEN1|KNDC1	GRI-MGI_up
GO Biological Processes	GO:0051272	positive regulation of cellular component movement	-3.6	2.7	17	AGT|S1PR1|FGF9|HGF|IL6R|ITGA4|KDR|LYN|MET|MMP9|MMP14|CXCR4|NTN1|DUOX2|DUOX1|SEMA4G|PLVAP	GRI-MGI_up
GO Biological Processes	GO:0001706	endoderm formation	-3.6	8.7	5	ITGA4|ITGB2|MMP8|MMP9|MMP14	GRI-MGI_up
GO Biological Processes	GO:1903530	regulation of secretion by cell	-3.6	2.4	20	AGT|BAD|DPP4|GRM7|ICA1|IL13RA2|ITGB2|KCNC4|LYN|MMP8|PFKL|EZR|TCIRG1|TLR6|RAPGEF4|RHBDF2|GSDMD|UNC13D|RFX6|RAB15	GRI-MGI_up
GO Biological Processes	GO:0051403	stress-activated MAPK cascade	-3.6	3.6	11	AGT|HGF|IRAK2|MMP8|GADD45B|TRAF3|EZR|FZD4|TLR6|NRK|UNC5CL	GRI-MGI_up
GO Biological Processes	GO:2000377	regulation of reactive oxygen species metabolic process	-3.6	4.3	9	ACP5|AGT|CD36|HBB|ITGB2|MMP8|PRKCD|TLR6|PLIN5	GRI-MGI_up
GO Biological Processes	GO:0043270	positive regulation of ion transport	-3.5	3.6	11	ABAT|ATF4|CALM1|CALM3|GDNF|KCNH2|MAP2K6|THY1|HOMER1|RAMP3|KCNIP2	GRI-MGI_dn
GO Biological Processes	GO:0005513	detection of calcium ion	-3.5	21	3	CALM1|CALM3|KCNIP2	GRI-MGI_dn
GO Biological Processes	GO:0070302	regulation of stress-activated protein kinase signaling cascade	-3.5	3.9	10	HGF|LYN|MMP8|GADD45B|TRAF3|EZR|FZD4|TLR6|NRK|UNC5CL	GRI-MGI_up
GO Biological Processes	GO:0032496	response to lipopolysaccharide	-3.5	3.3	12	ABCA1|ACP5|ARG1|CD36|CD68|IRAK2|LTF|LYN|CITED1|PPBP|SLC11A1|STAP1	GRI-MGI_up
GO Biological Processes	GO:0031344	regulation of cell projection organization	-3.5	2.5	19	AGT|EZH2|HGF|LYN|MAG|PLXNA2|PRKCD|PTK7|EZR|CXCR4|FZD4|NTN1|TBC1D8|TRAK1|STAP1|TENM3|SEMA4G|KREMEN1|KNDC1	GRI-MGI_up
GO Biological Processes	GO:0014706	striated muscle tissue development	-3.5	3.1	13	ACTC1|AGT|CDK1|CENPF|CHRNA1|CHRND|S1PR1|ERBB3|FGF9|RGS4|TP73|GPCPD1|MYLK3	GRI-MGI_up
GO Biological Processes	GO:0010976	positive regulation of neuron projection development	-3.5	3.5	11	AGT|EZH2|HGF|LYN|PLXNA2|PTK7|CXCR4|FZD4|NTN1|TRAK1|TENM3	GRI-MGI_up
GO Biological Processes	GO:0030029	actin filament-based process	-3.5	2.4	20	ACTC1|S1PR1|MET|MYH3|MYH8|PRKCD|PTK7|RGS4|SPTA1|EZR|CIT|PPM1E|ARHGAP26|STAP1|ARHGAP28|MYO19|MYLK3|AGAP2|PPARGC1B|NRK	GRI-MGI_up
GO Biological Processes	GO:0045579	positive regulation of B cell differentiation	-3.5	22	3	BAD|INPP5D|MMP14	GRI-MGI_up
GO Biological Processes	GO:0045664	regulation of neuron differentiation	-3.5	2.5	18	AGT|EZH2|HGF|LYN|MAG|NTF4|PLXNA2|PTK7|TP73|CXCR4|FZD4|NTN1|TRAK1|TENM3|SEMA4G|KREMEN1|KNDC1|ASPM	GRI-MGI_up
GO Biological Processes	GO:0030258	lipid modification	-3.5	3.8	10	ACADL|AGT|ALDH3A2|CISH|CPT1B|CPT2|HADHB|INPP5D|SYNJ2|PLIN5	GRI-MGI_up
GO Biological Processes	GO:0002886	regulation of myeloid leukocyte mediated immunity	-3.5	8.4	5	ARG1|IL13RA2|ITGB2|LYN|UNC13D	GRI-MGI_up
GO Biological Processes	GO:0044282	small molecule catabolic process	-3.5	2.9	14	ACADL|ALDH3A2|ARG1|BAD|BCAT1|CPT1B|CPT2|GOT1|HADHB|LIPE|PFKL|SYNJ2|LPIN2|PLIN5	GRI-MGI_up
GO Biological Processes	GO:0040017	positive regulation of locomotion	-3.5	2.6	17	AGT|S1PR1|FGF9|HGF|IL6R|ITGA4|KDR|LYN|MET|MMP9|MMP14|CXCR4|NTN1|DUOX2|DUOX1|SEMA4G|PLVAP	GRI-MGI_up
GO Biological Processes	GO:0051235	maintenance of location	-3.5	3.3	12	ABCA1|ANXA6|CD36|FBN2|LETM1|LYN|TONSL|EZR|PNPLA2|PLCD3|ASPM|PLIN5	GRI-MGI_up
GO Biological Processes	GO:0098656	anion transmembrane transport	-3.5	3.5	11	AGT|CPT1B|CPT2|GABRG1|ABCC1|RGS4|SLC1A2|SLC4A1|SLC6A6|TCAF1|SLC38A4	GRI-MGI_up
GO Biological Processes	GO:0051607	defense response to virus	-3.5	3.8	10	IFIT1|IL2RA|IRF7|MX2|TRAF3|ISG15|IFITM3|IFI44L|DDX60|UNC13D	GRI-MGI_up
GO Biological Processes	GO:0043551	regulation of phosphatidylinositol 3-kinase activity	-3.5	8.2	5	CISH|LYN|VAV2|PIK3R5|AGAP2	GRI-MGI_up
GO Biological Processes	GO:0007204	positive regulation of cytosolic calcium ion concentration	-3.4	3.3	12	CALM1|CALM3|DIAPH1|PTGFR|THY1|NOL3|RAMP3|SYNPO|PLCB1|FIS1|GPR157|METTL21C	GRI-MGI_dn
GO Biological Processes	GO:0044262	cellular carbohydrate metabolic process	-3.4	3.4	11	CALM1|LEPR|PDK3|PFKFB1|PGM1|PPP1R1A|PPP1R3D|PRKAG3|ENOSF1|STK40|PGM2L1	GRI-MGI_dn
GO Biological Processes	GO:0016052	carbohydrate catabolic process	-3.4	4.1	9	CALM1|PFKFB1|PGAM2|PGM1|PPP1R3D|DCXR|PRKAG3|ENOSF1|PGM2L1	GRI-MGI_dn
GO Biological Processes	GO:1901615	organic hydroxy compound metabolic process	-3.4	2.6	16	ABAT|ALDH2|ALDH1A3|CALM1|CYP27A1|LEPR|LRP2|MAOB|MVD|SQLE|SULT1A3|TM7SF2|RDH16|PMVK|SLC27A5|PLCB1	GRI-MGI_dn
GO Biological Processes	GO:0030851	granulocyte differentiation	-3.4	12	4	RUNX1|INPP5D|SPI1|TESC	GRI-MGI_up
GO Biological Processes	GO:0019730	antimicrobial humoral response	-3.4	5.3	7	LTF|PPBP|PRTN3|S100A12|SLC11A1|H2BC11|PGLYRP1	GRI-MGI_up
GO Biological Processes	GO:0034101	erythrocyte homeostasis	-3.4	5.3	7	ALAS2|CDK6|INPP5D|LYN|SLC4A1|SPI1|ISG15	GRI-MGI_up
GO Biological Processes	GO:0071216	cellular response to biotic stimulus	-3.4	3.8	10	ABCA1|ARG1|CD36|CD68|IRAK2|LTF|LYN|PPBP|TLR6|STAP1	GRI-MGI_up
GO Biological Processes	GO:1901653	cellular response to peptide	-3.4	3.1	13	AGT|ARG1|ATP6V0B|CD36|CRHR2|GOT1|ITGA4|LYN|ABCC1|PRKCD|LPIN2|TCIRG1|TLR6	GRI-MGI_up
GO Biological Processes	GO:0002062	chondrocyte differentiation	-3.4	5.3	7	ANXA6|RUNX2|RUNX1|COCH|FGF9|LOXL2|ADAMTS7	GRI-MGI_up
GO Biological Processes	GO:0014068	positive regulation of phosphatidylinositol 3-kinase signaling	-3.4	6.3	6	AGT|ERBB3|HGF|KDR|LYN|PIK3R5	GRI-MGI_up
GO Biological Processes	GO:0051955	regulation of amino acid transport	-3.4	11	4	AGT|ARG1|GRM7|RGS4	GRI-MGI_up
GO Biological Processes	GO:0042744	hydrogen peroxide catabolic process	-3.4	11	4	HBB|PXDN|DUOX2|DUOX1	GRI-MGI_up
GO Biological Processes	GO:0002768	immune response-regulating cell surface receptor signaling pathway	-3.4	2.8	15	RUNX1|INPP5D|LCP2|LYN|PRKCD|VAV1|VAV2|EZR|LAT2|LPXN|RFTN1|STAP1|CYFIP2|FCRL3|BTNL9	GRI-MGI_up
GO Biological Processes	GO:1904645	response to amyloid-beta	-3.4	7.9	5	CD36|ITGA4|MMP9|ABCC1|TLR6	GRI-MGI_up
GO Biological Processes	GO:0010975	regulation of neuron projection development	-3.4	2.7	15	AGT|EZH2|HGF|LYN|MAG|PLXNA2|PTK7|CXCR4|FZD4|NTN1|TRAK1|TENM3|SEMA4G|KREMEN1|KNDC1	GRI-MGI_up
GO Biological Processes	GO:0046849	bone remodeling	-3.4	6.2	6	ACP5|S1PR1|INPP5D|TFRC|TCIRG1|PPARGC1B	GRI-MGI_up
GO Biological Processes	GO:1903725	regulation of phospholipid metabolic process	-3.4	6.2	6	CISH|LYN|PRKCD|VAV2|PIK3R5|AGAP2	GRI-MGI_up
GO Biological Processes	GO:0014013	regulation of gliogenesis	-3.4	5.2	7	CDK1|EZH2|LYN|MAG|TP73|CXCR4|STAP1	GRI-MGI_up
GO Biological Processes	GO:0043547	positive regulation of GTPase activity	-3.4	3	13	S1PR1|EZH2|PRTN3|RGS4|VAV1|RGP1|PREB|NET1|TBC1D8|ARHGAP26|ARHGAP28|MTSS2|AGAP2	GRI-MGI_up
GO Biological Processes	GO:0040008	regulation of growth	-3.4	2.5	18	AGT|CDK1|CISH|FGF9|MAG|MMP14|RGS4|ROS1|TFRC|TP73|EZR|CXCR4|NTN1|NET1|RFTN1|SEMA4G|TSPYL5|NRK	GRI-MGI_up
GO Biological Processes	GO:0003015	heart process	-3.3	3.4	11	ATP2B2|CALM1|CALM3|KCNH2|KCNJ5|MAP2K6|TNNI2|RAMP3|NEDD4L|RANGRF|KCNIP2	GRI-MGI_dn
GO Biological Processes	GO:0097190	apoptotic signaling pathway	-3.3	2.5	17	AR|ATF4|BNIP3|CTH|DAPK3|GDNF|GSN|HRAS|KRT8|PRKCA|NOL3|FAIM2|FIS1|TNFRSF12A|TMEM109|TMEM117|METTL21C	GRI-MGI_dn
GO Biological Processes	GO:0051186	cofactor metabolic process	-3.3	2.5	17	CALM1|HLCS|MAOB|MVD|PDK3|PFKFB1|PGAM2|PGM1|AASS|PRDX4|PMVK|DCXR|PRKAG3|MCCC1|MCCC2|PGM2L1|MMAB	GRI-MGI_dn
GO Biological Processes	GO:0022604	regulation of cell morphogenesis	-3.3	2.7	15	ANXA7|DAPK3|DIAPH1|MAP1B|MAPT|MYOC|RAC3|THY1|XK|RIMS1|FSTL4|KANK1|NEDD4L|SS18L2|TNFRSF12A	GRI-MGI_dn
GO Biological Processes	GO:0019439	aromatic compound catabolic process	-3.3	2.3	19	ENTPD6|GDNF|H1-0|MAOB|PFKFB1|PGAM2|PGM1|PRKCA|RPL37A|RPL38|SULT1A3|CPEB3|SMUG1|PRKAG3|TENT5C|BOLL|RNASEH2B|NEIL2|PGM2L1	GRI-MGI_dn
GO Biological Processes	GO:0060402	calcium ion transport into cytosol	-3.3	4.3	8	CALM1|CALM3|DIAPH1|THY1|NOL3|RAMP3|PLCB1|METTL21C	GRI-MGI_dn
GO Biological Processes	GO:0000098	sulfur amino acid catabolic process	-3.3	18	3	CDO1|CTH|GADL1	GRI-MGI_dn
GO Biological Processes	GO:0007517	muscle organ development	-3.3	3	13	ACTC1|CDK1|CENPF|CHRNA1|CHRND|S1PR1|ERBB3|FGF9|MYH3|RGS4|TP73|FGFRL1|GPCPD1	GRI-MGI_up
GO Biological Processes	GO:0045778	positive regulation of ossification	-3.3	6.1	6	RUNX2|FBN2|HGF|IL6R|LTF|ISG15	GRI-MGI_up
GO Biological Processes	GO:0071222	cellular response to lipopolysaccharide	-3.3	4	9	ABCA1|ARG1|CD36|CD68|IRAK2|LTF|LYN|PPBP|STAP1	GRI-MGI_up
GO Biological Processes	GO:0045637	regulation of myeloid cell differentiation	-3.3	3.6	10	RUNX1|CDK6|INPP5D|IRF7|LTF|LYN|SPI1|ISG15|TESC|PPARGC1B	GRI-MGI_up
GO Biological Processes	GO:0060537	muscle tissue development	-3.3	3	13	ACTC1|AGT|CDK1|CENPF|CHRNA1|CHRND|S1PR1|ERBB3|FGF9|RGS4|TP73|GPCPD1|MYLK3	GRI-MGI_up
GO Biological Processes	GO:0050730	regulation of peptidyl-tyrosine phosphorylation	-3.3	3.6	10	AGT|CD36|ERBB3|HGF|IL6R|ITGB2|LYN|PRKCD|STAP1|PARP14	GRI-MGI_up
GO Biological Processes	GO:0030852	regulation of granulocyte differentiation	-3.3	19	3	RUNX1|INPP5D|TESC	GRI-MGI_up
GO Biological Processes	GO:0070304	positive regulation of stress-activated protein kinase signaling cascade	-3.3	4.4	8	LYN|MMP8|GADD45B|TRAF3|FZD4|TLR6|NRK|UNC5CL	GRI-MGI_up
GO Biological Processes	GO:0097435	supramolecular fiber organization	-3.3	2.4	18	ACTC1|CD36|S1PR1|LOXL2|MET|MFAP4|MYH3|PRKCD|RGS4|SPTA1|EZR|PXDN|PPM1E|COLGALT1|ARHGAP28|MYO19|MYLK3|PPARGC1B	GRI-MGI_up
GO Biological Processes	GO:0071357	cellular response to type I interferon	-3.3	5.9	6	IFIT1|IRF7|MX2|ISG15|IFITM3|ZBP1	GRI-MGI_up
GO Biological Processes	GO:0060337	type I interferon signaling pathway	-3.3	5.9	6	IFIT1|IRF7|MX2|ISG15|IFITM3|ZBP1	GRI-MGI_up
GO Biological Processes	GO:0001818	negative regulation of cytokine production	-3.3	3.3	11	ACP5|ARG1|HGF|INPP5D|LTF|MMP8|SLC11A1|EZR|PGLYRP1|ISG15|TLR6	GRI-MGI_up
GO Biological Processes	GO:0050853	B cell receptor signaling pathway	-3.3	5	7	RUNX1|LYN|LAT2|LPXN|RFTN1|STAP1|FCRL3	GRI-MGI_up
GO Biological Processes	GO:0048857	neural nucleus development	-3.2	7.3	5	ALDH1A3|CALM1|CALM3|MAOB|MAPKAP1	GRI-MGI_dn
GO Biological Processes	GO:0090257	regulation of muscle system process	-3.2	3.5	10	ABAT|CALM1|CALM3|DAPK3|PRKCA|TNNC2|TNNI2|RANGRF|PRKAG3|C12orf57	GRI-MGI_dn
GO Biological Processes	GO:0050954	sensory perception of mechanical stimulus	-3.2	4.2	8	ATP2B2|DIAPH1|LRP2|SERPINB6|RPL38|TBX1|GET1|USH1C	GRI-MGI_dn
GO Biological Processes	GO:0006006	glucose metabolic process	-3.2	3.8	9	ATF4|LEPR|PDK3|PFKFB1|PGAM2|PGM1|PPP1R3D|DCXR|PGM2L1	GRI-MGI_dn
GO Biological Processes	GO:0070997	neuron death	-3.2	3.1	12	ATF4|BNIP3|CDC34|GDNF|HRAS|MAPT|SULT1A3|AIMP2|CRLF1|FAIM2|NENF|FIS1	GRI-MGI_dn
GO Biological Processes	GO:0014808	release of sequestered calcium ion into cytosol by sarcoplasmic reticulum	-3.2	10	4	CALM1|CALM3|NOL3|METTL21C	GRI-MGI_dn
GO Biological Processes	GO:0051209	release of sequestered calcium ion into cytosol	-3.2	4.8	7	CALM1|CALM3|DIAPH1|THY1|NOL3|PLCB1|METTL21C	GRI-MGI_dn
GO Biological Processes	GO:0006732	coenzyme metabolic process	-3.2	2.9	13	HLCS|MVD|PDK3|PFKFB1|PGAM2|PGM1|AASS|PMVK|DCXR|PRKAG3|MCCC1|MCCC2|PGM2L1	GRI-MGI_dn
GO Biological Processes	GO:0010769	regulation of cell morphogenesis involved in differentiation	-3.2	3.2	11	MAP1B|MAPT|MYOC|RAC3|THY1|XK|FSTL4|KANK1|NEDD4L|SS18L2|TNFRSF12A	GRI-MGI_dn
GO Biological Processes	GO:0051283	negative regulation of sequestering of calcium ion	-3.2	4.8	7	CALM1|CALM3|DIAPH1|THY1|NOL3|PLCB1|METTL21C	GRI-MGI_dn
GO Biological Processes	GO:0006937	regulation of muscle contraction	-3.2	4.2	8	ABAT|CALM1|CALM3|DAPK3|TNNC2|TNNI2|RANGRF|C12orf57	GRI-MGI_dn
GO Biological Processes	GO:0043269	regulation of ion transport	-3.2	2.4	18	AGT|ARG1|GRM7|KCNC4|LYN|MMP9|PRKCD|PSEN2|RGS4|ROS1|CXCR4|KCNQ4|TCAF1|TCIRG1|TESC|WNK3|FCRL3|LRRC38	GRI-MGI_up
GO Biological Processes	GO:0002755	MyD88-dependent toll-like receptor signaling pathway	-3.2	10	4	CD36|IRAK2|IRF7|TLR6	GRI-MGI_up
GO Biological Processes	GO:1905039	carboxylic acid transmembrane transport	-3.2	4.9	7	AGT|CPT1B|CPT2|RGS4|SLC1A2|SLC6A6|SLC38A4	GRI-MGI_up
GO Biological Processes	GO:1903825	organic acid transmembrane transport	-3.2	4.9	7	AGT|CPT1B|CPT2|RGS4|SLC1A2|SLC6A6|SLC38A4	GRI-MGI_up
GO Biological Processes	GO:0002449	lymphocyte mediated immunity	-3.2	3.1	12	ARG1|C1QB|IL13RA2|INPP5D|IRF7|PRKCD|SLC11A1|TFRC|VAV1|TCIRG1|RFTN1|UNC13D	GRI-MGI_up
GO Biological Processes	GO:0042110	T cell activation	-3.2	2.8	14	ARG1|BAD|RUNX2|RUNX1|CDK6|DPP4|IL2RA|ITGAL|LYN|SLC11A1|SPTA1|TFRC|VAV1|TCIRG1	GRI-MGI_up
GO Biological Processes	GO:0015802	basic amino acid transport	-3.2	18	3	AGT|ARG1|SLC11A1	GRI-MGI_up
GO Biological Processes	GO:0002460	adaptive immune response based on somatic recombination of immune receptors built from immunoglobuli	-3.2	3.1	12	ARG1|C1QB|IL13RA2|INPP5D|IRF7|PRKCD|SLC11A1|TFRC|TCIRG1|RFTN1|BACH2|UNC13D	GRI-MGI_up
GO Biological Processes	GO:1903037	regulation of leukocyte cell-cell adhesion	-3.2	3.3	11	ARG1|BAD|RUNX1|DPP4|IL2RA|ITGA4|ITGB2|LYN|SPTA1|TFRC|VAV1	GRI-MGI_up
GO Biological Processes	GO:0051091	positive regulation of DNA-binding transcription factor activity	-3.2	3.5	10	AGT|CD36|IRAK2|ITGB2|LTF|S100A12|TFRC|FZD4|TLR6|PPARGC1B	GRI-MGI_up
GO Biological Processes	GO:0050920	regulation of chemotaxis	-3.2	3.8	9	DPP4|S1PR1|IL6R|KDR|LYN|MET|CXCR4|STAP1|SEMA4G	GRI-MGI_up
GO Biological Processes	GO:0046879	hormone secretion	-3.2	3.3	11	AGT|BAD|DPP4|ICA1|LYN|PFKL|FZD4|TCIRG1|RAPGEF4|RFX6|MAFA	GRI-MGI_up
GO Biological Processes	GO:0002699	positive regulation of immune effector process	-3.2	3.8	9	ARG1|CD36|IL13RA2|ITGB2|LYN|TFRC|VAV1|DDX60|UNC13D	GRI-MGI_up
GO Biological Processes	GO:1901652	response to peptide	-3.2	2.6	15	AGT|ARG1|ATP6V0B|CD36|CRHR2|GOT1|ITGA4|LYN|MMP9|ABCC1|CITED1|PRKCD|LPIN2|TCIRG1|TLR6	GRI-MGI_up
GO Biological Processes	GO:0007568	aging	-3.2	3.2	11	AGT|ARG1|CD68|CDK1|CDK6|INPP5D|ITGB2|LOXL2|ATP6|PRKCD|SLC1A2	GRI-MGI_up
GO Biological Processes	GO:0019395	fatty acid oxidation	-3.2	5.7	6	ACADL|ALDH3A2|CPT1B|CPT2|HADHB|PLIN5	GRI-MGI_up
GO Biological Processes	GO:0034340	response to type I interferon	-3.2	5.7	6	IFIT1|IRF7|MX2|ISG15|IFITM3|ZBP1	GRI-MGI_up
GO Biological Processes	GO:0046330	positive regulation of JNK cascade	-3.2	4.8	7	MMP8|GADD45B|TRAF3|FZD4|TLR6|NRK|UNC5CL	GRI-MGI_up
GO Biological Processes	GO:0050851	antigen receptor-mediated signaling pathway	-3.2	3.2	11	RUNX1|INPP5D|LCP2|LYN|EZR|LAT2|LPXN|RFTN1|STAP1|FCRL3|BTNL9	GRI-MGI_up
GO Biological Processes	GO:0045669	positive regulation of osteoblast differentiation	-3.2	7.1	5	RUNX2|FBN2|HGF|IL6R|LTF	GRI-MGI_up
GO Biological Processes	GO:0043550	regulation of lipid kinase activity	-3.2	7.1	5	CISH|LYN|VAV2|PIK3R5|AGAP2	GRI-MGI_up
GO Biological Processes	GO:0060359	response to ammonium ion	-3.1	4.7	7	ABAT|ATF4|DIAPH1|FOSB|SULT1A3|HOMER1|PLCB1	GRI-MGI_dn
GO Biological Processes	GO:1903514	release of sequestered calcium ion into cytosol by endoplasmic reticulum	-3.1	9.8	4	CALM1|CALM3|NOL3|METTL21C	GRI-MGI_dn
GO Biological Processes	GO:0051282	regulation of sequestering of calcium ion	-3.1	4.7	7	CALM1|CALM3|DIAPH1|THY1|NOL3|PLCB1|METTL21C	GRI-MGI_dn
GO Biological Processes	GO:0006084	acetyl-CoA metabolic process	-3.1	9.5	4	MVD|PDK3|AASS|PMVK	GRI-MGI_dn
GO Biological Processes	GO:0051208	sequestering of calcium ion	-3.1	4.6	7	CALM1|CALM3|DIAPH1|THY1|NOL3|PLCB1|METTL21C	GRI-MGI_dn
GO Biological Processes	GO:0001568	blood vessel development	-3.1	2.3	19	AGT|RUNX1|E2F2|S1PR1|FGF9|HGF|IL6R|ITGB2|KDR|LOXL2|MMP14|CITED1|PTK7|SPI1|VAV2|CXCR4|FZD4|ANGPTL4|PLCD3	GRI-MGI_up
GO Biological Processes	GO:0071417	cellular response to organonitrogen compound	-3.1	2.5	16	AGT|ARG1|ATP6V0B|CD36|CRHR2|EZH2|GOT1|ITGA4|LYN|ABCC1|PRKCD|EZR|LPIN2|TCIRG1|TLR6|SPIDR	GRI-MGI_up
GO Biological Processes	GO:0050769	positive regulation of neurogenesis	-3.1	2.7	14	AGT|EZH2|HGF|LYN|MAG|PLXNA2|PTK7|TP73|CXCR4|FZD4|NTN1|TRAK1|TENM3|ASPM	GRI-MGI_up
GO Biological Processes	GO:0009914	hormone transport	-3.1	3.2	11	AGT|BAD|DPP4|ICA1|LYN|PFKL|FZD4|TCIRG1|RAPGEF4|RFX6|MAFA	GRI-MGI_up
GO Biological Processes	GO:1901699	cellular response to nitrogen compound	-3.1	2.4	17	AGT|ARG1|ATP6V0B|CD36|CRHR2|EZH2|GOT1|IFIT1|ITGA4|LYN|ABCC1|PRKCD|EZR|LPIN2|TCIRG1|TLR6|SPIDR	GRI-MGI_up
GO Biological Processes	GO:0045123	cellular extravasation	-3.1	6.9	5	ITGA4|ITGAL|ITGB2|PRTN3|PLVAP	GRI-MGI_up
GO Biological Processes	GO:0015807	L-amino acid transport	-3.1	6.9	5	AGT|ARG1|RGS4|SLC1A2|SLC11A1	GRI-MGI_up
GO Biological Processes	GO:0048871	multicellular organismal homeostasis	-3.1	2.7	14	ACADL|ACP5|CD36|CPT2|S1PR1|INPP5D|LTF|MET|SLC11A1|TFRC|CXCR4|TCIRG1|TP53INP2|PPARGC1B	GRI-MGI_up
GO Biological Processes	GO:0007160	cell-matrix adhesion	-3.1	3.7	9	CD36|CDK6|ITGA4|ITGAL|ITGB2|KDR|MMP14|TECTA|SNED1	GRI-MGI_up
GO Biological Processes	GO:0098869	cellular oxidant detoxification	-3.1	5.5	6	CD36|GPX2|HBB|PXDN|DUOX2|DUOX1	GRI-MGI_up
GO Biological Processes	GO:0051223	regulation of protein transport	-3.1	2.3	18	BAD|CD36|CDK1|DPP4|ICA1|ITGB2|LYN|MMP8|PFKL|PRKCD|EZR|TCAF1|TCIRG1|TLR6|RAPGEF4|RHBDF2|GSDMD|RFX6	GRI-MGI_up
GO Biological Processes	GO:0002831	regulation of response to biotic stimulus	-3.1	4.6	7	ARG1|CD36|IFIT1|IL2RA|LTF|TRAF3|DDX60	GRI-MGI_up
GO Biological Processes	GO:0071300	cellular response to retinoic acid	-3.1	6.8	5	ABCA1|LYN|PTK7|FZD4|TESC	GRI-MGI_up
GO Biological Processes	GO:1902106	negative regulation of leukocyte differentiation	-3.1	5.4	6	RUNX1|CDK6|INPP5D|LTF|LYN|PGLYRP1	GRI-MGI_up
GO Biological Processes	GO:0060048	cardiac muscle contraction	-3	4.6	7	CALM1|CALM3|KCNH2|KCNJ5|MAP2K6|TNNI2|NEDD4L	GRI-MGI_dn
GO Biological Processes	GO:1901214	regulation of neuron death	-3	3.1	11	ATF4|CDC34|GDNF|HRAS|MAPT|SULT1A3|AIMP2|CRLF1|FAIM2|NENF|FIS1	GRI-MGI_dn
GO Biological Processes	GO:0010522	regulation of calcium ion transport into cytosol	-3	5.4	6	CALM1|CALM3|DIAPH1|THY1|RAMP3|METTL21C	GRI-MGI_dn
GO Biological Processes	GO:0060401	cytosolic calcium ion transport	-3	4	8	CALM1|CALM3|DIAPH1|THY1|NOL3|RAMP3|PLCB1|METTL21C	GRI-MGI_dn
GO Biological Processes	GO:0060080	inhibitory postsynaptic potential	-3	15	3	ABAT|IGSF9B|RIMS1	GRI-MGI_dn
GO Biological Processes	GO:0098662	inorganic cation transmembrane transport	-3	2.2	19	ATP2B2|CALM1|CALM3|DIAPH1|KCNH2|KCNJ5|KCNS3|THY1|NOL3|RAMP3|PLCB1|NEDD4L|RANGRF|KCNIP2|SLC4A10|KCNT1|TRPM3|SLC2A12|METTL21C	GRI-MGI_dn
GO Biological Processes	GO:0006836	neurotransmitter transport	-3	3.3	10	ABAT|CALM3|GDNF|MAOB|PFN2|TSPOAP1|SV2C|RIMS1|SYT12|UNC13C	GRI-MGI_dn
GO Biological Processes	GO:0006790	sulfur compound metabolic process	-3	2.9	12	CDO1|CTH|HLCS|MVD|PDK3|SULT1A3|AASS|PMVK|ARSG|MCCC1|MCCC2|GADL1	GRI-MGI_dn
GO Biological Processes	GO:0006066	alcohol metabolic process	-3	2.9	12	ALDH2|ALDH1A3|CALM1|CYP27A1|LEPR|MVD|SQLE|SULT1A3|TM7SF2|RDH16|PMVK|PLCB1	GRI-MGI_dn
GO Biological Processes	GO:0034765	regulation of ion transmembrane transport	-3	2.6	14	CALM1|CALM3|DIAPH1|KCNH2|KCNJ5|KCNS3|THY1|HOMER1|RAMP3|NEDD4L|RANGRF|KCNIP2|TMEM109|METTL21C	GRI-MGI_dn
GO Biological Processes	GO:0034440	lipid oxidation	-3	5.4	6	ACADL|ALDH3A2|CPT1B|CPT2|HADHB|PLIN5	GRI-MGI_up
GO Biological Processes	GO:0030003	cellular cation homeostasis	-3	2.4	17	AGT|ALAS2|ANXA6|ATP2B3|ATP6V0B|CD36|S1PR1|GOT1|LETM1|LTF|LYN|SLC4A1|SLC11A1|TFRC|CXCR4|TCIRG1|PLCD3	GRI-MGI_up
GO Biological Processes	GO:0051090	regulation of DNA-binding transcription factor activity	-3	2.8	13	AGT|CD36|EZH2|IRAK2|ITGB2|LTF|TONSL|S100A12|TFRC|TRAF3|FZD4|TLR6|PPARGC1B	GRI-MGI_up
GO Biological Processes	GO:0048738	cardiac muscle tissue development	-3	3.6	9	ACTC1|AGT|CDK1|S1PR1|ERBB3|FGF9|RGS4|TP73|MYLK3	GRI-MGI_up
GO Biological Processes	GO:0055017	cardiac muscle tissue growth	-3	5.3	6	AGT|CDK1|S1PR1|FGF9|RGS4|TP73	GRI-MGI_up
GO Biological Processes	GO:0006635	fatty acid beta-oxidation	-3	6.6	5	ACADL|CPT1B|CPT2|HADHB|PLIN5	GRI-MGI_up
GO Biological Processes	GO:0061061	muscle structure development	-3	2.4	17	ACTC1|AGT|CDK1|CENPF|CHRNA1|CHRND|S1PR1|ERBB3|EZH2|FGF9|MMP14|MYH3|RGS4|TP73|FGFRL1|GPCPD1|MYLK3	GRI-MGI_up
GO Biological Processes	GO:0071396	cellular response to lipid	-3	2.4	16	ABCA1|ARG1|BAD|RUNX1|CD36|CD68|IRAK2|LTF|LYN|PPBP|PTK7|FZD4|STAP1|TESC|FBXO32|PPARGC1B	GRI-MGI_up
GO Biological Processes	GO:0032930	positive regulation of superoxide anion generation	-3	15	3	AGT|ITGB2|PRKCD	GRI-MGI_up
GO Biological Processes	GO:0045124	regulation of bone resorption	-3	8.9	4	S1PR1|INPP5D|TFRC|PPARGC1B	GRI-MGI_up
GO Biological Processes	GO:0045834	positive regulation of lipid metabolic process	-3	4.4	7	AGT|LYN|PRKCD|VAV2|PNPLA2|AGAP2|PLIN5	GRI-MGI_up
GO Biological Processes	GO:0002262	myeloid cell homeostasis	-3	4.4	7	ALAS2|CDK6|INPP5D|LYN|SLC4A1|SPI1|ISG15	GRI-MGI_up
GO Biological Processes	GO:0022604	regulation of cell morphogenesis	-3	2.6	14	COCH|ITGB2|KDR|MAG|PLXNA2|SPTA1|EZR|CXCR4|FZD4|NTN1|TRAK1|SEMA4G|KNDC1|UNC13D	GRI-MGI_up
GO Biological Processes	GO:0048015	phosphatidylinositol-mediated signaling	-3	3.9	8	AGT|ERBB3|HGF|KDR|LYN|EZR|PIK3R5|PLCD3	GRI-MGI_up
GO Biological Processes	GO:0061844	antimicrobial humoral immune response mediated by antimicrobial peptide	-3	6.4	5	LTF|PPBP|S100A12|H2BC11|PGLYRP1	GRI-MGI_up
GO Biological Processes	GO:0001960	negative regulation of cytokine-mediated signaling pathway	-3	6.4	5	ARG1|PXDN|H2BC11|STAP1|PARP14	GRI-MGI_up
GO Biological Processes	GO:0032872	regulation of stress-activated MAPK cascade	-3	3.5	9	HGF|MMP8|GADD45B|TRAF3|EZR|FZD4|TLR6|NRK|UNC5CL	GRI-MGI_up
GO Biological Processes	GO:1901606	alpha-amino acid catabolic process	-2.9	5.2	6	CDO1|ALDH6A1|AASS|GCAT|MCCC1|MCCC2	GRI-MGI_dn
GO Biological Processes	GO:0046700	heterocycle catabolic process	-2.9	2.3	18	ENTPD6|GDNF|H1-0|ALDH6A1|PFKFB1|PGAM2|PGM1|PRKCA|RPL37A|RPL38|CPEB3|SMUG1|PRKAG3|TENT5C|BOLL|RNASEH2B|NEIL2|PGM2L1	GRI-MGI_dn
GO Biological Processes	GO:0044270	cellular nitrogen compound catabolic process	-2.9	2.3	18	ENTPD6|GDNF|H1-0|ALDH6A1|PFKFB1|PGAM2|PGM1|PRKCA|RPL37A|RPL38|CPEB3|SMUG1|PRKAG3|TENT5C|BOLL|RNASEH2B|NEIL2|PGM2L1	GRI-MGI_dn
GO Biological Processes	GO:0051588	regulation of neurotransmitter transport	-2.9	4.4	7	ABAT|CALM3|GDNF|MAOB|PFN2|RIMS1|SYT12	GRI-MGI_dn
GO Biological Processes	GO:0051592	response to calcium ion	-2.9	4.3	7	CALM1|CALM3|ENTPD6|FOSB|HOMER1|KCNIP2|SYT12	GRI-MGI_dn
GO Biological Processes	GO:0034655	nucleobase-containing compound catabolic process	-2.9	2.3	17	ENTPD6|GDNF|H1-0|PFKFB1|PGAM2|PGM1|PRKCA|RPL37A|RPL38|CPEB3|SMUG1|PRKAG3|TENT5C|BOLL|RNASEH2B|NEIL2|PGM2L1	GRI-MGI_dn
GO Biological Processes	GO:0008202	steroid metabolic process	-2.9	3	11	CYP27A1|LEPR|LRP2|MVD|SQLE|SULT1A3|TM7SF2|RDH16|TSPOAP1|PMVK|SLC27A5	GRI-MGI_dn
GO Biological Processes	GO:0003009	skeletal muscle contraction	-2.9	8.4	4	TNNC2|TNNI2|HOMER1|C12orf57	GRI-MGI_dn
GO Biological Processes	GO:0070296	sarcoplasmic reticulum calcium ion transport	-2.9	8.4	4	CALM1|CALM3|NOL3|METTL21C	GRI-MGI_dn
GO Biological Processes	GO:0021762	substantia nigra development	-2.9	8.4	4	CALM1|CALM3|MAOB|MAPKAP1	GRI-MGI_dn
GO Biological Processes	GO:0015696	ammonium transport	-2.9	5	6	ABAT|GDNF|MAOB|SLC22A16|SYT12|SLC25A45	GRI-MGI_dn
GO Biological Processes	GO:0015849	organic acid transport	-2.9	3	11	ABAT|LRP2|MAP2K6|XK|SLC16A7|TSPOAP1|SLC27A5|RIMS1|SLC7A8|SFXN5|SLC25A45	GRI-MGI_dn
GO Biological Processes	GO:0046942	carboxylic acid transport	-2.9	3	11	ABAT|LRP2|MAP2K6|XK|SLC16A7|TSPOAP1|SLC27A5|RIMS1|SLC7A8|SFXN5|SLC25A45	GRI-MGI_dn
GO Biological Processes	GO:0042474	middle ear morphogenesis	-2.9	14	3	RPL38|TBX1|SIX2	GRI-MGI_dn
GO Biological Processes	GO:0051412	response to corticosterone	-2.9	14	3	CALM3|FOSB|MAOB	GRI-MGI_dn
GO Biological Processes	GO:0060047	heart contraction	-2.9	3.2	10	ATP2B2|CALM1|CALM3|KCNH2|KCNJ5|MAP2K6|TNNI2|NEDD4L|RANGRF|KCNIP2	GRI-MGI_dn
GO Biological Processes	GO:0061337	cardiac conduction	-2.9	4.3	7	ATP2B2|CALM1|CALM3|KCNH2|KCNJ5|RANGRF|KCNIP2	GRI-MGI_dn
GO Biological Processes	GO:0003009	skeletal muscle contraction	-2.9	8.7	4	CHRNA1|CHRND|MYH3|MYH8	GRI-MGI_up
GO Biological Processes	GO:0048705	skeletal system morphogenesis	-2.9	3.5	9	ACP5|ANXA6|BMP1|RUNX2|COCH|FBN2|LTF|MMP14|PPARGC1B	GRI-MGI_up
GO Biological Processes	GO:0006873	cellular ion homeostasis	-2.9	2.3	17	AGT|ALAS2|ANXA6|ATP2B3|ATP6V0B|CD36|S1PR1|GOT1|LETM1|LTF|LYN|SLC4A1|SLC11A1|TFRC|CXCR4|TCIRG1|PLCD3	GRI-MGI_up
GO Biological Processes	GO:0050731	positive regulation of peptidyl-tyrosine phosphorylation	-2.9	3.9	8	AGT|CD36|ERBB3|HGF|IL6R|LYN|STAP1|PARP14	GRI-MGI_up
GO Biological Processes	GO:0060349	bone morphogenesis	-2.9	5.1	6	ACP5|ANXA6|RUNX2|COCH|LTF|MMP14	GRI-MGI_up
GO Biological Processes	GO:0050727	regulation of inflammatory response	-2.9	2.6	14	ACP5|AGT|C1QB|HGF|IL2RA|LYN|MMP8|MMP9|ABCC1|PRKCD|S100A12|PGLYRP1|TLR6|STAP1	GRI-MGI_up
GO Biological Processes	GO:1903708	positive regulation of hemopoiesis	-2.9	3.8	8	BAD|RUNX1|IL2RA|INPP5D|MMP14|ISG15|TESC|PPARGC1B	GRI-MGI_up
GO Biological Processes	GO:0048017	inositol lipid-mediated signaling	-2.9	3.8	8	AGT|ERBB3|HGF|KDR|LYN|EZR|PIK3R5|PLCD3	GRI-MGI_up
GO Biological Processes	GO:1902107	positive regulation of leukocyte differentiation	-2.9	4.3	7	BAD|RUNX1|IL2RA|INPP5D|MMP14|TESC|PPARGC1B	GRI-MGI_up
GO Biological Processes	GO:0042133	neurotransmitter metabolic process	-2.9	4.3	7	ACP5|AGT|CD36|HBB|ITGB2|MMP8|TLR6	GRI-MGI_up
GO Biological Processes	GO:0048514	blood vessel morphogenesis	-2.9	2.3	17	AGT|RUNX1|E2F2|S1PR1|FGF9|HGF|ITGB2|KDR|LOXL2|MMP14|CITED1|SPI1|VAV2|CXCR4|FZD4|ANGPTL4|PLCD3	GRI-MGI_up
GO Biological Processes	GO:0007009	plasma membrane organization	-2.9	5	6	ANXA6|PRKCD|SLC4A1|SPTA1|CXCR4|MTSS2	GRI-MGI_up
GO Biological Processes	GO:0051251	positive regulation of lymphocyte activation	-2.9	3	11	BAD|RUNX1|DPP4|IL2RA|INPP5D|LYN|MMP14|SPTA1|TFRC|VAV1|FCRL3	GRI-MGI_up
GO Biological Processes	GO:0051668	localization within membrane	-2.9	4.3	7	ITGA4|ITGAL|ITGB2|MX2|SEC13|SEC31A|RFTN1	GRI-MGI_up
GO Biological Processes	GO:0007422	peripheral nervous system development	-2.9	6.2	5	ALDH3A2|RUNX1|CDK1|ERBB3|NTF4	GRI-MGI_up
GO Biological Processes	GO:0150076	neuroinflammatory response	-2.9	6.2	5	ITGB2|MMP8|MMP9|TLR6|STAP1	GRI-MGI_up
GO Biological Processes	GO:0090087	regulation of peptide transport	-2.9	2.2	18	BAD|CD36|CDK1|DPP4|ICA1|ITGB2|LYN|MMP8|PFKL|PRKCD|EZR|TCAF1|TCIRG1|TLR6|RAPGEF4|RHBDF2|GSDMD|RFX6	GRI-MGI_up
GO Biological Processes	GO:0031018	endocrine pancreas development	-2.9	8.3	4	BAD|CDK6|IL6R|RFX6	GRI-MGI_up
GO Biological Processes	GO:0060419	heart growth	-2.9	5	6	AGT|CDK1|S1PR1|FGF9|RGS4|TP73	GRI-MGI_up
GO Biological Processes	GO:0030168	platelet activation	-2.9	4.3	7	HBB|LCP2|LYN|PRKCD|VAV1|VAV2|PIK3R5	GRI-MGI_up
GO Biological Processes	GO:0045655	regulation of monocyte differentiation	-2.9	13	3	CDK6|INPP5D|IRF7	GRI-MGI_up
GO Biological Processes	GO:0046931	pore complex assembly	-2.9	13	3	BAD|NUP205|GSDMD	GRI-MGI_up
GO Biological Processes	GO:0051493	regulation of cytoskeleton organization	-2.8	2.4	15	DAPK3|DIAPH1|EPHA5|GSN|HRAS|MAP1B|MAPT|MYOC|PFN2|RAC3|MAPRE2|SYNPO|KANK1|RANGRF|FHOD3	GRI-MGI_dn
GO Biological Processes	GO:0097305	response to alcohol	-2.8	3.4	9	ABAT|CALM3|CDO1|CLDN7|FOSB|GSN|MAOB|PTGFR|PMVK	GRI-MGI_dn
GO Biological Processes	GO:0086001	cardiac muscle cell action potential	-2.8	6	5	KCNH2|KCNJ5|NEDD4L|RANGRF|KCNIP2	GRI-MGI_dn
GO Biological Processes	GO:0005978	glycogen biosynthetic process	-2.8	8	4	PGM1|PPP1R3D|PRKAG3|PGM2L1	GRI-MGI_dn
GO Biological Processes	GO:0009250	glucan biosynthetic process	-2.8	8	4	PGM1|PPP1R3D|PRKAG3|PGM2L1	GRI-MGI_dn
GO Biological Processes	GO:0006865	amino acid transport	-2.8	4.1	7	ABAT|XK|TSPOAP1|RIMS1|SLC7A8|SFXN5|SLC25A45	GRI-MGI_dn
GO Biological Processes	GO:0048589	developmental growth	-2.8	2.3	17	AR|GAMT|GSN|LEPR|MAP1B|MAPT|MYF6|CCN3|MAPK11|RIMS1|FSTL4|PLCB1|NEDD4L|TNFRSF12A|SLC4A10|STK40|LLPH	GRI-MGI_dn
GO Biological Processes	GO:1904062	regulation of cation transmembrane transport	-2.8	2.9	11	CALM1|CALM3|DIAPH1|KCNH2|THY1|HOMER1|RAMP3|NEDD4L|RANGRF|KCNIP2|METTL21C	GRI-MGI_dn
GO Biological Processes	GO:0061041	regulation of wound healing	-2.8	4.1	7	ABAT|HRAS|PRKCA|TFPI|KANK1|TNFRSF12A|SMOC2	GRI-MGI_dn
GO Biological Processes	GO:0010959	regulation of metal ion transport	-2.8	2.7	12	ATF4|CALM1|CALM3|DIAPH1|KCNH2|THY1|HOMER1|RAMP3|NEDD4L|RANGRF|KCNIP2|METTL21C	GRI-MGI_dn
GO Biological Processes	GO:1990748	cellular detoxification	-2.8	4.9	6	CD36|GPX2|HBB|PXDN|DUOX2|DUOX1	GRI-MGI_up
GO Biological Processes	GO:0050777	negative regulation of immune response	-2.8	4.2	7	ARG1|IL2RA|IL13RA2|INPP5D|LYN|PGLYRP1|PARP14	GRI-MGI_up
GO Biological Processes	GO:0031032	actomyosin structure organization	-2.8	3.7	8	ACTC1|S1PR1|MET|MYH3|CIT|PPM1E|ARHGAP28|MYLK3	GRI-MGI_up
GO Biological Processes	GO:0031016	pancreas development	-2.8	6	5	BAD|CDK6|IL6R|MET|RFX6	GRI-MGI_up
GO Biological Processes	GO:0007492	endoderm development	-2.8	6	5	ITGA4|ITGB2|MMP8|MMP9|MMP14	GRI-MGI_up
GO Biological Processes	GO:0006913	nucleocytoplasmic transport	-2.8	2.9	11	AGT|CD36|CDK1|FGF9|CITED1|MX2|PRKCD|SEC13|NUP205|GEMIN4|BACH2	GRI-MGI_up
GO Biological Processes	GO:0031589	cell-substrate adhesion	-2.8	2.9	11	CD36|CDK6|ITGA4|ITGAL|ITGB2|KDR|MMP14|TECTA|FZD4|SNED1|UNC13D	GRI-MGI_up
GO Biological Processes	GO:0042063	gliogenesis	-2.8	3.1	10	CDK1|CDK6|ERBB3|EZH2|LYN|MAG|MMP14|TP73|CXCR4|STAP1	GRI-MGI_up
GO Biological Processes	GO:0050866	negative regulation of cell activation	-2.8	3.7	8	ARG1|RUNX1|IL2RA|IL13RA2|INPP5D|LYN|PRKCD|PGLYRP1	GRI-MGI_up
GO Biological Processes	GO:0071827	plasma lipoprotein particle organization	-2.8	8	4	ABCA1|AGT|BMP1|GPIHBP1	GRI-MGI_up
GO Biological Processes	GO:0043300	regulation of leukocyte degranulation	-2.8	8	4	IL13RA2|ITGB2|LYN|UNC13D	GRI-MGI_up
GO Biological Processes	GO:0060761	negative regulation of response to cytokine stimulus	-2.8	5.9	5	ARG1|PXDN|H2BC11|STAP1|PARP14	GRI-MGI_up
GO Biological Processes	GO:0089718	amino acid import across plasma membrane	-2.8	13	3	AGT|RGS4|SLC1A2	GRI-MGI_up
GO Biological Processes	GO:0071404	cellular response to low-density lipoprotein particle stimulus	-2.8	13	3	ABCA1|CD36|ITGB2	GRI-MGI_up
GO Biological Processes	GO:0051169	nuclear transport	-2.8	2.9	11	AGT|CD36|CDK1|FGF9|CITED1|MX2|PRKCD|SEC13|NUP205|GEMIN4|BACH2	GRI-MGI_up
GO Biological Processes	GO:1990266	neutrophil migration	-2.8	4.8	6	DPP4|ITGB2|PPBP|PRTN3|S100A12|VAV1	GRI-MGI_up
GO Biological Processes	GO:0051701	interaction with host	-2.8	3.7	8	BAD|CDK1|DPP4|IFIT1|MET|TFRC|CXCR4|IFITM3	GRI-MGI_up
GO Biological Processes	GO:0035265	organ growth	-2.8	3.7	8	AGT|ANXA6|CDK1|COCH|S1PR1|FGF9|RGS4|TP73	GRI-MGI_up
GO Biological Processes	GO:0070661	leukocyte proliferation	-2.8	3.1	10	ARG1|IL2RA|INPP5D|LYN|PRKCD|SLC11A1|SPTA1|TFRC|TCIRG1|FCRL3	GRI-MGI_up
GO Biological Processes	GO:0048678	response to axon injury	-2.8	5.9	5	ARG1|CDK1|LYN|MAG|KREMEN1	GRI-MGI_up
GO Biological Processes	GO:0090199	regulation of release of cytochrome c from mitochondria	-2.8	7.8	4	BAD|HGF|MMP9|BMF	GRI-MGI_up
GO Biological Processes	GO:1904646	cellular response to amyloid-beta	-2.8	7.8	4	CD36|ITGA4|ABCC1|TLR6	GRI-MGI_up
GO Biological Processes	GO:0033628	regulation of cell adhesion mediated by integrin	-2.8	7.8	4	DPP4|LYN|LPXN|TESC	GRI-MGI_up
GO Biological Processes	GO:0043303	mast cell degranulation	-2.8	7.8	4	IL13RA2|LYN|LAT2|UNC13D	GRI-MGI_up
GO Biological Processes	GO:0050870	positive regulation of T cell activation	-2.8	3.6	8	BAD|RUNX1|DPP4|IL2RA|LYN|SPTA1|TFRC|VAV1	GRI-MGI_up
GO Biological Processes	GO:0035821	modification of morphology or physiology of other organism	-2.8	4.1	7	ARG1|BAD|LTF|S100A12|H2BC11|PGLYRP1|GSDMD	GRI-MGI_up
GO Biological Processes	GO:0001101	response to acid chemical	-2.7	2.9	11	ASNS|CDO1|GSN|HLCS|KRT8|PDK3|PTGFR|RXRG|TBX1|CPEB3|FIS1	GRI-MGI_dn
GO Biological Processes	GO:0005975	carbohydrate metabolic process	-2.7	2.3	16	ALDH2|ATF4|CALM1|LEPR|OVGP1|PDK3|PFKFB1|PGAM2|PGM1|PPP1R1A|PPP1R3D|DCXR|PRKAG3|ENOSF1|STK40|PGM2L1	GRI-MGI_dn
GO Biological Processes	GO:0034330	cell junction organization	-2.7	3	10	ARVCF|CDH18|DAPK3|FLNC|MYOC|PRKCA|THY1|MAPRE2|CADM1|PARD6A	GRI-MGI_dn
GO Biological Processes	GO:0051279	regulation of release of sequestered calcium ion into cytosol	-2.7	5.6	5	CALM1|CALM3|DIAPH1|THY1|METTL21C	GRI-MGI_dn
GO Biological Processes	GO:0032990	cell part morphogenesis	-2.7	2.2	17	EPHA5|GDNF|LRP2|MAP1B|MAPT|PRKCA|THY1|XK|RIMS1|FSTL4|KANK1|NEDD4L|FIS1|SS18L2|TNFRSF12A|LLPH|C12orf57	GRI-MGI_dn
GO Biological Processes	GO:0086009	membrane repolarization	-2.7	7.4	4	KCNH2|KCNJ5|NEDD4L|KCNIP2	GRI-MGI_dn
GO Biological Processes	GO:0019318	hexose metabolic process	-2.7	3.2	9	ATF4|LEPR|PDK3|PFKFB1|PGAM2|PGM1|PPP1R3D|DCXR|PGM2L1	GRI-MGI_dn
GO Biological Processes	GO:0030073	insulin secretion	-2.7	3.6	8	BAD|DPP4|ICA1|PFKL|TCIRG1|RAPGEF4|RFX6|MAFA	GRI-MGI_up
GO Biological Processes	GO:0001774	microglial cell activation	-2.7	7.7	4	ITGB2|MMP8|TLR6|STAP1	GRI-MGI_up
GO Biological Processes	GO:1903727	positive regulation of phospholipid metabolic process	-2.7	7.7	4	LYN|PRKCD|VAV2|AGAP2	GRI-MGI_up
GO Biological Processes	GO:0010883	regulation of lipid storage	-2.7	7.7	4	ABCA1|CD36|PNPLA2|PLIN5	GRI-MGI_up
GO Biological Processes	GO:0046850	regulation of bone remodeling	-2.7	7.7	4	S1PR1|INPP5D|TFRC|PPARGC1B	GRI-MGI_up
GO Biological Processes	GO:0002269	leukocyte activation involved in inflammatory response	-2.7	7.7	4	ITGB2|MMP8|TLR6|STAP1	GRI-MGI_up
GO Biological Processes	GO:0002279	mast cell activation involved in immune response	-2.7	7.7	4	IL13RA2|LYN|LAT2|UNC13D	GRI-MGI_up
GO Biological Processes	GO:0015893	drug transport	-2.7	3.6	8	AGT|ARG1|HBB|ABCC1|RGS4|SLC1A2|SLC11A1|FZD4	GRI-MGI_up
GO Biological Processes	GO:0022617	extracellular matrix disassembly	-2.7	5.6	5	BMP1|DPP4|MMP8|MMP9|MMP14	GRI-MGI_up
GO Biological Processes	GO:0006875	cellular metal ion homeostasis	-2.7	2.4	15	AGT|ALAS2|ANXA6|ATP2B3|CD36|S1PR1|GOT1|LETM1|LTF|LYN|SLC11A1|TFRC|CXCR4|TCIRG1|PLCD3	GRI-MGI_up
GO Biological Processes	GO:0044764	multi-organism cellular process	-2.7	7.5	4	IRF7|LTF|CXCR4|DDX60	GRI-MGI_up
GO Biological Processes	GO:0001961	positive regulation of cytokine-mediated signaling pathway	-2.7	7.5	4	IRF7|CXCR4|PARP14|ZBP1	GRI-MGI_up
GO Biological Processes	GO:0002448	mast cell mediated immunity	-2.7	7.5	4	IL13RA2|LYN|LAT2|UNC13D	GRI-MGI_up
GO Biological Processes	GO:0002762	negative regulation of myeloid leukocyte differentiation	-2.7	7.5	4	CDK6|INPP5D|LTF|LYN	GRI-MGI_up
GO Biological Processes	GO:0060322	head development	-2.7	2.2	18	BAD|CDK6|CENPF|S1PR1|EZH2|FGF9|MMP14|CITED1|MYH3|PLXNA2|RGS4|SLC1A2|CXCR4|FZD4|SYNJ2|AGTPBP1|KNDC1|ASPM	GRI-MGI_up
GO Biological Processes	GO:0010817	regulation of hormone levels	-2.7	2.4	14	AGT|BAD|DPP4|ICA1|LYN|PFKL|FZD4|DHRS9|TCIRG1|RAPGEF4|DUOX2|DUOX1|RFX6|MAFA	GRI-MGI_up
GO Biological Processes	GO:0051216	cartilage development	-2.7	3.5	8	ANXA6|BMP1|RUNX2|RUNX1|COCH|FGF9|LOXL2|ADAMTS7	GRI-MGI_up
GO Biological Processes	GO:1905477	positive regulation of protein localization to membrane	-2.7	4.6	6	BAD|ITGB2|TP73|EZR|TCAF1|WNK3	GRI-MGI_up
GO Biological Processes	GO:0007254	JNK cascade	-2.7	3.5	8	IRAK2|MMP8|GADD45B|TRAF3|FZD4|TLR6|NRK|UNC5CL	GRI-MGI_up
GO Biological Processes	GO:0071825	protein-lipid complex subunit organization	-2.7	7.4	4	ABCA1|AGT|BMP1|GPIHBP1	GRI-MGI_up
GO Biological Processes	GO:0043271	negative regulation of ion transport	-2.6	3.9	7	ABAT|ATF4|CALM1|CALM3|KCNH2|MAOB|NEDD4L	GRI-MGI_dn
GO Biological Processes	GO:0023061	signal release	-2.6	2.5	13	ABAT|CALM3|EPHA5|KCNS3|CCN3|PFN2|PRKCA|TSPOAP1|RIMS1|ARL2BP|RASL10B|SYT12|UNC13C	GRI-MGI_dn
GO Biological Processes	GO:0106118	regulation of sterol biosynthetic process	-2.6	7.1	4	MVD|SQLE|TM7SF2|PMVK	GRI-MGI_dn
GO Biological Processes	GO:0045540	regulation of cholesterol biosynthetic process	-2.6	7.1	4	MVD|SQLE|TM7SF2|PMVK	GRI-MGI_dn
GO Biological Processes	GO:0016051	carbohydrate biosynthetic process	-2.6	3.4	8	ATF4|LEPR|PFKFB1|PGAM2|PGM1|PPP1R3D|PRKAG3|PGM2L1	GRI-MGI_dn
GO Biological Processes	GO:0097035	regulation of membrane lipid distribution	-2.6	7.2	4	ABCA1|ABCC1|PRKCD|SLC4A1	GRI-MGI_up
GO Biological Processes	GO:0003333	amino acid transmembrane transport	-2.6	5.4	5	AGT|RGS4|SLC1A2|SLC6A6|SLC38A4	GRI-MGI_up
GO Biological Processes	GO:0055013	cardiac muscle cell development	-2.6	5.4	5	ACTC1|AGT|CDK1|RGS4|MYLK3	GRI-MGI_up
GO Biological Processes	GO:0032874	positive regulation of stress-activated MAPK cascade	-2.6	3.9	7	MMP8|GADD45B|TRAF3|FZD4|TLR6|NRK|UNC5CL	GRI-MGI_up
GO Biological Processes	GO:0050996	positive regulation of lipid catabolic process	-2.6	11	3	PRKCD|PNPLA2|PLIN5	GRI-MGI_up
GO Biological Processes	GO:0003309	type B pancreatic cell differentiation	-2.6	11	3	BAD|CDK6|RFX6	GRI-MGI_up
GO Biological Processes	GO:0051170	import into nucleus	-2.6	3.9	7	AGT|CD36|CDK1|FGF9|PRKCD|GEMIN4|BACH2	GRI-MGI_up
GO Biological Processes	GO:1901615	organic hydroxy compound metabolic process	-2.6	2.4	14	ABCA1|ACADL|ALDH3A2|GOT1|INPP5D|ITGB2|LIPE|CITED1|PNMT|SYNJ2|DHRS9|DUOX2|DUOX1|PLCD3	GRI-MGI_up
GO Biological Processes	GO:0042113	B cell activation	-2.6	2.9	10	BAD|INPP5D|ITGA4|LYN|MMP14|PRKCD|TFRC|LAT2|TCIRG1|FCRL3	GRI-MGI_up
GO Biological Processes	GO:0016049	cell growth	-2.6	2.5	13	AGT|CISH|ITGA4|MAG|MMP14|RGS4|ROS1|TFRC|CXCR4|NTN1|NET1|CYFIP2|SEMA4G	GRI-MGI_up
GO Biological Processes	GO:0006644	phospholipid metabolic process	-2.6	2.6	12	CISH|HADHB|INPP5D|LYN|PRKCD|VAV2|SYNJ2|LPIN2|SMPDL3A|PIK3R5|GPCPD1|AGAP2	GRI-MGI_up
GO Biological Processes	GO:0045619	regulation of lymphocyte differentiation	-2.6	3.8	7	BAD|RUNX1|IL2RA|INPP5D|MMP14|PGLYRP1|FCRL3	GRI-MGI_up
GO Biological Processes	GO:0014066	regulation of phosphatidylinositol 3-kinase signaling	-2.6	4.4	6	AGT|ERBB3|HGF|KDR|LYN|PIK3R5	GRI-MGI_up
GO Biological Processes	GO:0050708	regulation of protein secretion	-2.6	2.5	13	BAD|DPP4|ICA1|LYN|MMP8|PFKL|EZR|TCIRG1|TLR6|RAPGEF4|RHBDF2|GSDMD|RFX6	GRI-MGI_up
GO Biological Processes	GO:0051962	positive regulation of nervous system development	-2.6	2.4	14	AGT|EZH2|HGF|LYN|MAG|PLXNA2|PTK7|TP73|CXCR4|FZD4|NTN1|TRAK1|TENM3|ASPM	GRI-MGI_up
GO Biological Processes	GO:1903959	regulation of anion transmembrane transport	-2.6	11	3	AGT|RGS4|TCAF1	GRI-MGI_up
GO Biological Processes	GO:0043090	amino acid import	-2.6	11	3	AGT|RGS4|SLC1A2	GRI-MGI_up
GO Biological Processes	GO:0031638	zymogen activation	-2.6	6.9	4	BAD|MMP14|PRSS12|CYFIP2	GRI-MGI_up
GO Biological Processes	GO:0045666	positive regulation of neuron differentiation	-2.6	2.7	11	AGT|EZH2|HGF|LYN|PLXNA2|PTK7|CXCR4|FZD4|NTN1|TRAK1|TENM3	GRI-MGI_up
GO Biological Processes	GO:0043065	positive regulation of apoptotic process	-2.6	2.2	16	AGT|BAD|INPP5D|ITGA4|LYN|MMP9|GADD45B|PRKCD|PSEN2|TP73|VAV1|VAV2|STK17B|NET1|ADCY10|BMF	GRI-MGI_up
GO Biological Processes	GO:0090140	regulation of mitochondrial fission	-2.5	10	3	BNIP3|MAPT|FIS1	GRI-MGI_dn
GO Biological Processes	GO:0060322	head development	-2.5	2.1	18	ABAT|ALDH1A3|BNIP3|CALM1|CALM3|EPHA5|LRP2|MAOB|RAC3|TBX1|FAIM2|PLCB1|MBD3|SLC4A10|MAPKAP1|CRISPLD1|C12orf57|CCDC85C	GRI-MGI_dn
GO Biological Processes	GO:0010524	positive regulation of calcium ion transport into cytosol	-2.5	6.7	4	CALM1|CALM3|THY1|RAMP3	GRI-MGI_dn
GO Biological Processes	GO:0050879	multicellular organismal movement	-2.5	6.6	4	TNNC2|TNNI2|HOMER1|C12orf57	GRI-MGI_dn
GO Biological Processes	GO:0050881	musculoskeletal movement	-2.5	6.6	4	TNNC2|TNNI2|HOMER1|C12orf57	GRI-MGI_dn
GO Biological Processes	GO:0006094	gluconeogenesis	-2.5	5	5	ATF4|LEPR|PFKFB1|PGAM2|PGM1	GRI-MGI_dn
GO Biological Processes	GO:0032535	regulation of cellular component size	-2.5	2.6	11	ANXA7|GSN|MAP1B|MAPT|PFN2|XK|USH1C|FSTL4|KANK1|TNFRSF12A|FHOD3	GRI-MGI_dn
GO Biological Processes	GO:0032613	interleukin-10 production	-2.5	6.8	4	HGF|MMP8|PRKCD|ISG15	GRI-MGI_up
GO Biological Processes	GO:0050879	multicellular organismal movement	-2.5	6.8	4	CHRNA1|CHRND|MYH3|MYH8	GRI-MGI_up
GO Biological Processes	GO:0050881	musculoskeletal movement	-2.5	6.8	4	CHRNA1|CHRND|MYH3|MYH8	GRI-MGI_up
GO Biological Processes	GO:0043032	positive regulation of macrophage activation	-2.5	10	3	MMP8|TLR6|STAP1	GRI-MGI_up
GO Biological Processes	GO:0030335	positive regulation of cell migration	-2.5	2.3	14	AGT|S1PR1|FGF9|HGF|IL6R|ITGA4|KDR|LYN|MET|MMP9|MMP14|CXCR4|SEMA4G|PLVAP	GRI-MGI_up
GO Biological Processes	GO:0050829	defense response to Gram-negative bacterium	-2.5	5.1	5	IL6R|LTF|SLC11A1|H2BC11|GSDMD	GRI-MGI_up
GO Biological Processes	GO:0034103	regulation of tissue remodeling	-2.5	5.1	5	AGT|S1PR1|INPP5D|TFRC|PPARGC1B	GRI-MGI_up
GO Biological Processes	GO:0055080	cation homeostasis	-2.5	2.1	17	AGT|ALAS2|ANXA6|ATP2B3|ATP6V0B|CD36|S1PR1|GOT1|LETM1|LTF|LYN|SLC4A1|SLC11A1|TFRC|CXCR4|TCIRG1|PLCD3	GRI-MGI_up
GO Biological Processes	GO:0030183	B cell differentiation	-2.5	4.3	6	BAD|INPP5D|ITGA4|MMP14|TCIRG1|FCRL3	GRI-MGI_up
GO Biological Processes	GO:0046651	lymphocyte proliferation	-2.5	3.1	9	ARG1|IL2RA|INPP5D|LYN|PRKCD|SLC11A1|SPTA1|TFRC|FCRL3	GRI-MGI_up
GO Biological Processes	GO:0051249	regulation of lymphocyte activation	-2.5	2.4	13	ARG1|BAD|RUNX1|DPP4|IL2RA|INPP5D|LYN|MMP14|SPTA1|TFRC|VAV1|PGLYRP1|FCRL3	GRI-MGI_up
GO Biological Processes	GO:0051897	positive regulation of protein kinase B signaling	-2.5	3.7	7	ERBB3|FGF9|HGF|MET|VAV1|PIK3R5|TSPYL5	GRI-MGI_up
GO Biological Processes	GO:0050796	regulation of insulin secretion	-2.5	3.7	7	BAD|DPP4|ICA1|PFKL|TCIRG1|RAPGEF4|RFX6	GRI-MGI_up
GO Biological Processes	GO:0050702	interleukin-1 beta secretion	-2.5	6.7	4	ABCA1|CD36|TLR6|GSDMD	GRI-MGI_up
GO Biological Processes	GO:0090183	regulation of kidney development	-2.5	6.7	4	AGT|IL6R|MMP9|CITED1	GRI-MGI_up
GO Biological Processes	GO:0071214	cellular response to abiotic stimulus	-2.5	2.8	10	AGT|BAD|GOT1|LETM1|MAG|MFAP4|NET1|SPIDR|TSPYL5|BMF	GRI-MGI_up
GO Biological Processes	GO:0104004	cellular response to environmental stimulus	-2.5	2.8	10	AGT|BAD|GOT1|LETM1|MAG|MFAP4|NET1|SPIDR|TSPYL5|BMF	GRI-MGI_up
GO Biological Processes	GO:0019058	viral life cycle	-2.5	2.8	10	CDK1|DPP4|IFIT1|LTF|SEC13|TFRC|CXCR4|ISG15|IFITM3|NUP205	GRI-MGI_up
GO Biological Processes	GO:0055006	cardiac cell development	-2.5	5.1	5	ACTC1|AGT|CDK1|RGS4|MYLK3	GRI-MGI_up
GO Biological Processes	GO:0051648	vesicle localization	-2.5	2.8	10	ITGA4|MX2|SEC13|SNAP91|PREB|TCIRG1|SEC31A|TRAK1|PCDH17|MYO19	GRI-MGI_up
GO Biological Processes	GO:0098754	detoxification	-2.5	4.2	6	CD36|GPX2|HBB|PXDN|DUOX2|DUOX1	GRI-MGI_up
GO Biological Processes	GO:0043068	positive regulation of programmed cell death	-2.5	2.2	16	AGT|BAD|INPP5D|ITGA4|LYN|MMP9|GADD45B|PRKCD|PSEN2|TP73|VAV1|VAV2|STK17B|NET1|ADCY10|BMF	GRI-MGI_up
GO Biological Processes	GO:0061448	connective tissue development	-2.5	3	9	ANXA6|BMP1|RUNX2|RUNX1|COCH|FGF9|IL6R|LOXL2|ADAMTS7	GRI-MGI_up
GO Biological Processes	GO:0060485	mesenchyme development	-2.5	3	9	ACTC1|ANXA6|ERBB3|EZH2|FGF9|HGF|LOXL2|PTK7|SEMA4G	GRI-MGI_up
GO Biological Processes	GO:0001894	tissue homeostasis	-2.5	3.3	8	ACP5|S1PR1|INPP5D|LTF|TFRC|TCIRG1|TP53INP2|PPARGC1B	GRI-MGI_up
GO Biological Processes	GO:0002695	negative regulation of leukocyte activation	-2.5	3.7	7	ARG1|RUNX1|IL2RA|IL13RA2|INPP5D|LYN|PGLYRP1	GRI-MGI_up
GO Biological Processes	GO:0032943	mononuclear cell proliferation	-2.5	3	9	ARG1|IL2RA|INPP5D|LYN|PRKCD|SLC11A1|SPTA1|TFRC|FCRL3	GRI-MGI_up
GO Biological Processes	GO:0051806	entry into cell of other organism involved in symbiotic interaction	-2.5	4.2	6	CDK1|DPP4|MET|TFRC|CXCR4|IFITM3	GRI-MGI_up
GO Biological Processes	GO:0030260	entry into host cell	-2.5	4.2	6	CDK1|DPP4|MET|TFRC|CXCR4|IFITM3	GRI-MGI_up
GO Biological Processes	GO:0044409	entry into host	-2.5	4.2	6	CDK1|DPP4|MET|TFRC|CXCR4|IFITM3	GRI-MGI_up
GO Biological Processes	GO:0060760	positive regulation of response to cytokine stimulus	-2.5	6.6	4	IRF7|CXCR4|PARP14|ZBP1	GRI-MGI_up
GO Biological Processes	GO:0050858	negative regulation of antigen receptor-mediated signaling pathway	-2.5	10	3	EZR|LPXN|FCRL3	GRI-MGI_up
GO Biological Processes	GO:0035883	enteroendocrine cell differentiation	-2.5	10	3	BAD|CDK6|RFX6	GRI-MGI_up
GO Biological Processes	GO:0090200	positive regulation of release of cytochrome c from mitochondria	-2.5	10	3	BAD|MMP9|BMF	GRI-MGI_up
GO Biological Processes	GO:0051828	entry into other organism involved in symbiotic interaction	-2.5	4.2	6	CDK1|DPP4|MET|TFRC|CXCR4|IFITM3	GRI-MGI_up
GO Biological Processes	GO:0098771	inorganic ion homeostasis	-2.5	2.1	17	AGT|ALAS2|ANXA6|ATP2B3|ATP6V0B|CD36|S1PR1|GOT1|LETM1|LTF|LYN|SLC4A1|SLC11A1|TFRC|CXCR4|TCIRG1|PLCD3	GRI-MGI_up
GO Biological Processes	GO:0042743	hydrogen peroxide metabolic process	-2.5	6.5	4	HBB|PXDN|DUOX2|DUOX1	GRI-MGI_up
GO Biological Processes	GO:0007596	blood coagulation	-2.5	2.8	10	CD36|HBB|LCP2|LYN|PRKCD|PRTN3|SLC4A1|VAV1|VAV2|PIK3R5	GRI-MGI_up
GO Biological Processes	GO:0031346	positive regulation of cell projection organization	-2.5	2.6	11	AGT|EZH2|HGF|LYN|PLXNA2|PTK7|CXCR4|FZD4|NTN1|TRAK1|TENM3	GRI-MGI_up
GO Biological Processes	GO:0042100	B cell proliferation	-2.5	4.9	5	INPP5D|LYN|PRKCD|TFRC|FCRL3	GRI-MGI_up
GO Biological Processes	GO:0120039	plasma membrane bounded cell projection morphogenesis	-2.4	2.1	16	EPHA5|GDNF|LRP2|MAP1B|MAPT|PRKCA|THY1|XK|RIMS1|FSTL4|KANK1|NEDD4L|SS18L2|TNFRSF12A|LLPH|C12orf57	GRI-MGI_dn
GO Biological Processes	GO:0008299	isoprenoid biosynthetic process	-2.4	9.7	3	ALDH1A3|MVD|PMVK	GRI-MGI_dn
GO Biological Processes	GO:0086013	membrane repolarization during cardiac muscle cell action potential	-2.4	9.7	3	KCNH2|KCNJ5|KCNIP2	GRI-MGI_dn
GO Biological Processes	GO:0086065	cell communication involved in cardiac conduction	-2.4	6.3	4	CALM1|CALM3|KCNJ5|RANGRF	GRI-MGI_dn
GO Biological Processes	GO:0003013	circulatory system process	-2.4	2.3	14	ABAT|AR|ATP2B2|CALM1|CALM3|KCNH2|KCNJ5|MAP2K6|TNNI2|RAMP3|NEDD4L|RANGRF|KCNIP2|RASL10B	GRI-MGI_dn
GO Biological Processes	GO:0048858	cell projection morphogenesis	-2.4	2.1	16	EPHA5|GDNF|LRP2|MAP1B|MAPT|PRKCA|THY1|XK|RIMS1|FSTL4|KANK1|NEDD4L|SS18L2|TNFRSF12A|LLPH|C12orf57	GRI-MGI_dn
GO Biological Processes	GO:0070588	calcium ion transmembrane transport	-2.4	2.7	10	ATP2B2|CALM1|CALM3|DIAPH1|THY1|NOL3|RAMP3|PLCB1|TRPM3|METTL21C	GRI-MGI_dn
GO Biological Processes	GO:0007610	behavior	-2.4	2.2	15	ABAT|ALDH1A3|GDNF|LEPR|MAPT|TBX1|HOMER1|SYNPO|CPEB3|PLCB1|STRBP|SLC4A10|GPR157|C12orf57|CIART	GRI-MGI_dn
GO Biological Processes	GO:0019319	hexose biosynthetic process	-2.4	4.8	5	ATF4|LEPR|PFKFB1|PGAM2|PGM1	GRI-MGI_dn
GO Biological Processes	GO:0006766	vitamin metabolic process	-2.4	4	6	CYP27A1|HLCS|LRP2|MCCC1|MCCC2|MMAB	GRI-MGI_dn
GO Biological Processes	GO:0015980	energy derivation by oxidation of organic compounds	-2.4	2.9	9	BNIP3|CALM1|LEPR|PGM1|PPP1R1A|PPP1R3D|PRKAG3|STK40|PGM2L1	GRI-MGI_dn
GO Biological Processes	GO:0042692	muscle cell differentiation	-2.4	2.6	11	CTH|FLNC|KRT8|MYF6|CCN3|MAPK11|TBX1|XK|HOMER1|MRTFA|FHOD3	GRI-MGI_dn
GO Biological Processes	GO:1900027	regulation of ruffle assembly	-2.4	9	3	HRAS|PFN2|KANK1	GRI-MGI_dn
GO Biological Processes	GO:0051642	centrosome localization	-2.4	9.7	3	PLXNA2|EZR|ASPM	GRI-MGI_up
GO Biological Processes	GO:0035666	TRIF-dependent toll-like receptor signaling pathway	-2.4	9.7	3	IRF7|TRAF3|TLR6	GRI-MGI_up
GO Biological Processes	GO:0007263	nitric oxide mediated signal transduction	-2.4	9.7	3	AGT|CD36|MAFA	GRI-MGI_up
GO Biological Processes	GO:0032890	regulation of organic acid transport	-2.4	6.4	4	AGT|ARG1|GRM7|RGS4	GRI-MGI_up
GO Biological Processes	GO:0001836	release of cytochrome c from mitochondria	-2.4	6.4	4	BAD|HGF|MMP9|BMF	GRI-MGI_up
GO Biological Processes	GO:0061900	glial cell activation	-2.4	6.4	4	ITGB2|MMP8|TLR6|STAP1	GRI-MGI_up
GO Biological Processes	GO:0031663	lipopolysaccharide-mediated signaling pathway	-2.4	6.4	4	CD36|IRAK2|LTF|LYN	GRI-MGI_up
GO Biological Processes	GO:0042116	macrophage activation	-2.4	4.9	5	ITGB2|MMP8|SLC11A1|TLR6|STAP1	GRI-MGI_up
GO Biological Processes	GO:0046328	regulation of JNK cascade	-2.4	3.6	7	MMP8|GADD45B|TRAF3|FZD4|TLR6|NRK|UNC5CL	GRI-MGI_up
GO Biological Processes	GO:0007599	hemostasis	-2.4	2.7	10	CD36|HBB|LCP2|LYN|PRKCD|PRTN3|SLC4A1|VAV1|VAV2|PIK3R5	GRI-MGI_up
GO Biological Processes	GO:0120162	positive regulation of cold-induced thermogenesis	-2.4	4.8	5	ACADL|CD36|CPT2|CXCR4|PPARGC1B	GRI-MGI_up
GO Biological Processes	GO:0045639	positive regulation of myeloid cell differentiation	-2.4	4.8	5	RUNX1|INPP5D|ISG15|TESC|PPARGC1B	GRI-MGI_up
GO Biological Processes	GO:0045621	positive regulation of lymphocyte differentiation	-2.4	4.8	5	BAD|RUNX1|IL2RA|INPP5D|MMP14	GRI-MGI_up
GO Biological Processes	GO:0017001	antibiotic catabolic process	-2.4	6.2	4	HBB|PXDN|DUOX2|DUOX1	GRI-MGI_up
GO Biological Processes	GO:0060560	developmental growth involved in morphogenesis	-2.4	3.2	8	S1PR1|ITGA4|MAG|PTK7|CXCR4|NTN1|CYFIP2|SEMA4G	GRI-MGI_up
GO Biological Processes	GO:0050817	coagulation	-2.4	2.7	10	CD36|HBB|LCP2|LYN|PRKCD|PRTN3|SLC4A1|VAV1|VAV2|PIK3R5	GRI-MGI_up
GO Biological Processes	GO:0010721	negative regulation of cell development	-2.4	2.7	10	LTF|MAG|RGS4|TP73|NTN1|STAP1|SEMA4G|KREMEN1|ASPM|PRTG	GRI-MGI_up
GO Biological Processes	GO:1903034	regulation of response to wounding	-2.4	3.5	7	CD36|LYN|PRKCD|CXCR4|DUOX2|DUOX1|KREMEN1	GRI-MGI_up
GO Biological Processes	GO:0010743	regulation of macrophage derived foam cell differentiation	-2.4	9.4	3	ABCA1|AGT|CD36	GRI-MGI_up
GO Biological Processes	GO:0061842	microtubule organizing center localization	-2.4	9.4	3	PLXNA2|EZR|ASPM	GRI-MGI_up
GO Biological Processes	GO:0001844	protein insertion into mitochondrial membrane involved in apoptotic signaling pathway	-2.4	9.4	3	BAD|TP73|BMF	GRI-MGI_up
GO Biological Processes	GO:0048588	developmental cell growth	-2.4	3.2	8	AGT|ITGA4|MAG|RGS4|CXCR4|NTN1|CYFIP2|SEMA4G	GRI-MGI_up
GO Biological Processes	GO:0097530	granulocyte migration	-2.4	4	6	DPP4|ITGB2|PPBP|PRTN3|S100A12|VAV1	GRI-MGI_up
GO Biological Processes	GO:0051591	response to cAMP	-2.4	4.8	5	CITED1|EZR|DUOX2|DUOX1|PPARGC1B	GRI-MGI_up
GO Biological Processes	GO:0030316	osteoclast differentiation	-2.4	4.8	5	INPP5D|LTF|TFRC|TCIRG1|PPARGC1B	GRI-MGI_up
GO Biological Processes	GO:0002791	regulation of peptide secretion	-2.4	2.3	13	BAD|DPP4|ICA1|LYN|MMP8|PFKL|EZR|TCIRG1|TLR6|RAPGEF4|RHBDF2|GSDMD|RFX6	GRI-MGI_up
GO Biological Processes	GO:0002260	lymphocyte homeostasis	-2.4	6.1	4	IL2RA|LYN|SPTA1|TCIRG1	GRI-MGI_up
GO Biological Processes	GO:0030888	regulation of B cell proliferation	-2.4	6.1	4	INPP5D|LYN|TFRC|FCRL3	GRI-MGI_up
GO Biological Processes	GO:0031343	positive regulation of cell killing	-2.4	6.1	4	ARG1|BAD|VAV1|STAP1	GRI-MGI_up
GO Biological Processes	GO:0060191	regulation of lipase activity	-2.4	4.7	5	AGT|NTF4|ANGPTL4|GPIHBP1|PLIN5	GRI-MGI_up
GO Biological Processes	GO:2001023	regulation of response to drug	-2.4	4.7	5	AGT|ARG1|HGF|MET|RGS4	GRI-MGI_up
GO Biological Processes	GO:1905475	regulation of protein localization to membrane	-2.4	3.5	7	BAD|ITGB2|MMP14|TP73|EZR|TCAF1|WNK3	GRI-MGI_up
GO Biological Processes	GO:0001101	response to acid chemical	-2.4	2.7	10	ABCA1|ARG1|BAD|CD36|KDR|LYN|PTK7|SLC1A2|FZD4|TESC	GRI-MGI_up
GO Biological Processes	GO:0051497	negative regulation of stress fiber assembly	-2.4	9.1	3	S1PR1|MET|ARHGAP28	GRI-MGI_up
GO Biological Processes	GO:0045071	negative regulation of viral genome replication	-2.4	6	4	IFIT1|LTF|ISG15|IFITM3	GRI-MGI_up
GO Biological Processes	GO:0010876	lipid localization	-2.4	2.5	11	ABCA1|AGT|CD36|CPT1B|CPT2|ABCC1|PRKCD|FZD4|ABCA9|PNPLA2|PLIN5	GRI-MGI_up
GO Biological Processes	GO:0030593	neutrophil chemotaxis	-2.4	4.7	5	DPP4|ITGB2|PPBP|S100A12|VAV1	GRI-MGI_up
GO Biological Processes	GO:0010821	regulation of mitochondrion organization	-2.4	3.5	7	BAD|HGF|KDR|MMP9|TP73|MYO19|BMF	GRI-MGI_up
GO Biological Processes	GO:1901216	positive regulation of neuron death	-2.3	4.7	5	ATF4|CDC34|MAPT|AIMP2|FIS1	GRI-MGI_dn
GO Biological Processes	GO:0009166	nucleotide catabolic process	-2.3	3.4	7	PFKFB1|PGAM2|PGM1|SMUG1|PRKAG3|NEIL2|PGM2L1	GRI-MGI_dn
GO Biological Processes	GO:0033865	nucleoside bisphosphate metabolic process	-2.3	3.9	6	MVD|PDK3|SULT1A3|AASS|PMVK|MCCC2	GRI-MGI_dn
GO Biological Processes	GO:0033875	ribonucleoside bisphosphate metabolic process	-2.3	3.9	6	MVD|PDK3|SULT1A3|AASS|PMVK|MCCC2	GRI-MGI_dn
GO Biological Processes	GO:0034032	purine nucleoside bisphosphate metabolic process	-2.3	3.9	6	MVD|PDK3|SULT1A3|AASS|PMVK|MCCC2	GRI-MGI_dn
GO Biological Processes	GO:0030036	actin cytoskeleton organization	-2.3	2.1	16	DAPK3|DIAPH1|EPHA5|GSN|HRAS|KRT8|MYOC|PFN2|RAC3|USH1C|SYNPO|KANK1|PDLIM3|MRTFA|MAPKAP1|FHOD3	GRI-MGI_dn
GO Biological Processes	GO:1903393	positive regulation of adherens junction organization	-2.3	8.7	3	MYOC|THY1|MAPRE2	GRI-MGI_dn
GO Biological Processes	GO:0086011	membrane repolarization during action potential	-2.3	8.7	3	KCNH2|KCNJ5|KCNIP2	GRI-MGI_dn
GO Biological Processes	GO:1903034	regulation of response to wounding	-2.3	3.4	7	ABAT|HRAS|PRKCA|TFPI|KANK1|TNFRSF12A|SMOC2	GRI-MGI_dn
GO Biological Processes	GO:0034762	regulation of transmembrane transport	-2.3	2.2	14	CALM1|CALM3|DIAPH1|KCNH2|KCNJ5|KCNS3|THY1|HOMER1|RAMP3|NEDD4L|RANGRF|KCNIP2|TMEM109|METTL21C	GRI-MGI_dn
GO Biological Processes	GO:0072330	monocarboxylic acid biosynthetic process	-2.3	2.6	10	ABAT|ALDH1A3|ASNS|CYP27A1|PFKFB1|PGAM2|PGM1|SLC27A5|PRKAG3|PGM2L1	GRI-MGI_dn
GO Biological Processes	GO:0030837	negative regulation of actin filament polymerization	-2.3	5.8	4	GSN|PFN2|KANK1|FHOD3	GRI-MGI_dn
GO Biological Processes	GO:0046364	monosaccharide biosynthetic process	-2.3	4.5	5	ATF4|LEPR|PFKFB1|PGAM2|PGM1	GRI-MGI_dn
GO Biological Processes	GO:0051235	maintenance of location	-2.3	2.6	10	CALM1|CALM3|DIAPH1|GSN|SQLE|THY1|NOL3|PLCB1|ARL2BP|METTL21C	GRI-MGI_dn
GO Biological Processes	GO:0048747	muscle fiber development	-2.3	5.7	4	FLNC|MYF6|XK|HOMER1	GRI-MGI_dn
GO Biological Processes	GO:0048741	skeletal muscle fiber development	-2.3	8.5	3	MYF6|XK|HOMER1	GRI-MGI_dn
GO Biological Processes	GO:0010880	regulation of release of sequestered calcium ion into cytosol by sarcoplasmic reticulum	-2.3	8.5	3	CALM1|CALM3|METTL21C	GRI-MGI_dn
GO Biological Processes	GO:0051385	response to mineralocorticoid	-2.3	8.5	3	CALM3|FOSB|MAOB	GRI-MGI_dn
GO Biological Processes	GO:0015695	organic cation transport	-2.3	8.5	3	SLC7A8|SLC22A16|SLC25A45	GRI-MGI_dn
GO Biological Processes	GO:0002027	regulation of heart rate	-2.3	4.5	5	CALM1|CALM3|KCNH2|KCNJ5|RANGRF	GRI-MGI_dn
GO Biological Processes	GO:1901292	nucleoside phosphate catabolic process	-2.3	3.3	7	PFKFB1|PGAM2|PGM1|SMUG1|PRKAG3|NEIL2|PGM2L1	GRI-MGI_dn
GO Biological Processes	GO:1904064	positive regulation of cation transmembrane transport	-2.3	3.8	6	CALM1|CALM3|KCNH2|THY1|RAMP3|KCNIP2	GRI-MGI_dn
GO Biological Processes	GO:0090181	regulation of cholesterol metabolic process	-2.3	5.6	4	MVD|SQLE|TM7SF2|PMVK	GRI-MGI_dn
GO Biological Processes	GO:0032787	monocarboxylic acid metabolic process	-2.3	2.2	15	ACADL|ALDH3A2|CD36|CPT1B|CPT2|HADHB|LIPE|PFKL|SEC13|SLC4A1|LPIN2|DHRS9|ME3|NUP205|PLIN5	GRI-MGI_up
GO Biological Processes	GO:0007162	negative regulation of cell adhesion	-2.3	2.9	9	ARG1|RUNX1|ERBB3|IL2RA|MMP14|PLXNA2|PRKCD|FZD4|LPXN	GRI-MGI_up
GO Biological Processes	GO:0048638	regulation of developmental growth	-2.3	2.7	10	CDK1|FGF9|MAG|RGS4|TP73|EZR|CXCR4|NTN1|SEMA4G|NRK	GRI-MGI_up
GO Biological Processes	GO:0048661	positive regulation of smooth muscle cell proliferation	-2.3	4.6	5	AGT|S1PR1|FGF9|IL6R|MMP9	GRI-MGI_up
GO Biological Processes	GO:0055024	regulation of cardiac muscle tissue development	-2.3	4.6	5	CDK1|ERBB3|FGF9|RGS4|TP73	GRI-MGI_up
GO Biological Processes	GO:0046503	glycerolipid catabolic process	-2.3	6	4	LIPE|GPCPD1|PNPLA2|PLIN5	GRI-MGI_up
GO Biological Processes	GO:0006879	cellular iron ion homeostasis	-2.3	6	4	ALAS2|LTF|SLC11A1|TFRC	GRI-MGI_up
GO Biological Processes	GO:0001819	positive regulation of cytokine production	-2.3	2.4	12	AGT|RUNX1|CD36|HGF|IL6R|IRF7|MMP8|SLC11A1|TLR6|DDX60|GSDMD|ZBP1	GRI-MGI_up
GO Biological Processes	GO:0023061	signal release	-2.3	2.4	12	AGT|BAD|DPP4|ICA1|KCNC4|LYN|PFKL|FZD4|TCIRG1|RAPGEF4|RFX6|MAFA	GRI-MGI_up
GO Biological Processes	GO:0043304	regulation of mast cell degranulation	-2.3	8.8	3	IL13RA2|LYN|UNC13D	GRI-MGI_up
GO Biological Processes	GO:0090162	establishment of epithelial cell polarity	-2.3	8.8	3	PTK7|EZR|FBF1	GRI-MGI_up
GO Biological Processes	GO:0061036	positive regulation of cartilage development	-2.3	8.8	3	BMP1|RUNX2|LOXL2	GRI-MGI_up
GO Biological Processes	GO:0031532	actin cytoskeleton reorganization	-2.3	4.6	5	S1PR1|PTK7|EZR|STAP1|NRK	GRI-MGI_up
GO Biological Processes	GO:0097006	regulation of plasma lipoprotein particle levels	-2.3	4.6	5	ABCA1|AGT|BMP1|CD36|GPIHBP1	GRI-MGI_up
GO Biological Processes	GO:0110020	regulation of actomyosin structure organization	-2.3	4.6	5	S1PR1|MET|PPM1E|ARHGAP28|MYLK3	GRI-MGI_up
GO Biological Processes	GO:0050701	interleukin-1 secretion	-2.3	5.9	4	ABCA1|CD36|TLR6|GSDMD	GRI-MGI_up
GO Biological Processes	GO:0046686	response to cadmium ion	-2.3	5.9	4	ARG1|CDK1|GOT1|MMP9	GRI-MGI_up
GO Biological Processes	GO:0001525	angiogenesis	-2.3	2.2	14	AGT|RUNX1|E2F2|S1PR1|FGF9|HGF|ITGB2|KDR|LOXL2|MMP14|VAV2|CXCR4|ANGPTL4|PLCD3	GRI-MGI_up
GO Biological Processes	GO:0043900	regulation of multi-organism process	-2.3	2.5	11	ARG1|BAD|CD36|IFIT1|IL2RA|LTF|TRAF3|CXCR4|ISG15|IFITM3|DDX60	GRI-MGI_up
GO Biological Processes	GO:0001505	regulation of neurotransmitter levels	-2.3	2.6	10	ACP5|AGT|CD36|HBB|ITGB2|KCNC4|MMP8|RGS4|SLC1A2|TLR6	GRI-MGI_up
GO Biological Processes	GO:0070997	neuron death	-2.3	2.6	10	BAD|ERBB3|ITGB2|MAG|CITED1|NTF4|TLR6|GPR75|CIT|AGAP2	GRI-MGI_up
GO Biological Processes	GO:0019433	triglyceride catabolic process	-2.3	8.5	3	LIPE|PNPLA2|PLIN5	GRI-MGI_up
GO Biological Processes	GO:0048011	neurotrophin TRK receptor signaling pathway	-2.3	8.5	3	AGT|NTF4|CYFIP2	GRI-MGI_up
GO Biological Processes	GO:0033006	regulation of mast cell activation involved in immune response	-2.3	8.5	3	IL13RA2|LYN|UNC13D	GRI-MGI_up
GO Biological Processes	GO:0002756	MyD88-independent toll-like receptor signaling pathway	-2.3	8.5	3	IRF7|TRAF3|TLR6	GRI-MGI_up
GO Biological Processes	GO:0051204	protein insertion into mitochondrial membrane	-2.3	8.5	3	BAD|TP73|BMF	GRI-MGI_up
GO Biological Processes	GO:0043552	positive regulation of phosphatidylinositol 3-kinase activity	-2.3	8.5	3	LYN|VAV2|AGAP2	GRI-MGI_up
GO Biological Processes	GO:0006900	vesicle budding from membrane	-2.3	4.5	5	MX2|SEC13|SNAP91|PREB|SEC31A	GRI-MGI_up
GO Biological Processes	GO:0051048	negative regulation of secretion	-2.3	3	8	ERBB3|GRM7|IL13RA2|PFKL|EZR|TLR6|WNK3|RHBDF2	GRI-MGI_up
GO Biological Processes	GO:1903827	regulation of cellular protein localization	-2.3	2.3	13	BAD|CD36|CDK1|ITGB2|MMP14|PRKCD|TFRC|TP73|EZR|TCAF1|SPIDR|TP53INP2|WNK3	GRI-MGI_up
GO Biological Processes	GO:0046486	glycerolipid metabolic process	-2.3	2.5	11	CISH|HADHB|INPP5D|LIPE|SYNJ2|LPIN2|PIK3R5|GPCPD1|PNPLA2|AGAP2|PLIN5	GRI-MGI_up
GO Biological Processes	GO:0050830	defense response to Gram-positive bacterium	-2.3	4.5	5	ACP5|CD36|H2BC11|PGLYRP1|GSDMD	GRI-MGI_up
GO Biological Processes	GO:0006826	iron ion transport	-2.3	5.7	4	ATP6V0B|SLC11A1|TFRC|TCIRG1	GRI-MGI_up
GO Biological Processes	GO:0032956	regulation of actin cytoskeleton organization	-2.3	2.6	10	S1PR1|MET|PRKCD|RGS4|SPTA1|EZR|PPM1E|STAP1|ARHGAP28|MYLK3	GRI-MGI_up
GO Biological Processes	GO:0042326	negative regulation of phosphorylation	-2.3	2.4	12	AGT|HGF|LYN|GADD45B|PRKCD|RGS4|SLC4A1|EZR|PPM1E|STAP1|PARP14|TESC	GRI-MGI_up
GO Biological Processes	GO:0046434	organophosphate catabolic process	-2.3	3	8	PFKL|PRKCD|SEC13|SLC4A1|SYNJ2|SMPDL3A|NUP205|GPCPD1	GRI-MGI_up
GO Biological Processes	GO:0051250	negative regulation of lymphocyte activation	-2.3	3.7	6	ARG1|RUNX1|IL2RA|INPP5D|LYN|PGLYRP1	GRI-MGI_up
GO Biological Processes	GO:0032970	regulation of actin filament-based process	-2.2	2.5	11	DAPK3|EPHA5|GSN|HRAS|MYOC|PFN2|RAC3|SYNPO|KANK1|RANGRF|FHOD3	GRI-MGI_dn
GO Biological Processes	GO:0051384	response to glucocorticoid	-2.2	3.7	6	CALM3|CDO1|FOSB|MAOB|PFKFB1|METTL21C	GRI-MGI_dn
GO Biological Processes	GO:0005996	monosaccharide metabolic process	-2.2	2.8	9	ATF4|LEPR|PDK3|PFKFB1|PGAM2|PGM1|PPP1R3D|DCXR|PGM2L1	GRI-MGI_dn
GO Biological Processes	GO:1901607	alpha-amino acid biosynthetic process	-2.2	5.6	4	ASNS|CTH|GAMT|AASS	GRI-MGI_dn
GO Biological Processes	GO:0051402	neuron apoptotic process	-2.2	3	8	ATF4|BNIP3|CDC34|GDNF|HRAS|CRLF1|FAIM2|FIS1	GRI-MGI_dn
GO Biological Processes	GO:0048638	regulation of developmental growth	-2.2	2.6	10	AR|GAMT|MAP1B|MAPT|MAPK11|RIMS1|FSTL4|PLCB1|NEDD4L|TNFRSF12A	GRI-MGI_dn
GO Biological Processes	GO:0009117	nucleotide metabolic process	-2.2	2	16	MVD|PDK3|PFKFB1|PGAM2|PGM1|SULT1A3|AASS|PMVK|SMUG1|DCXR|PRKAG3|MCCC2|RNASEH2B|TAMM41|NEIL2|PGM2L1	GRI-MGI_dn
GO Biological Processes	GO:0034332	adherens junction organization	-2.2	3.7	6	CDH18|DAPK3|MYOC|THY1|MAPRE2|CADM1	GRI-MGI_dn
GO Biological Processes	GO:0120035	regulation of plasma membrane bounded cell projection organization	-2.2	2	16	HRAS|MAP1B|MAPT|PFN2|THY1|XK|HOMER1|USH1C|CPEB3|RIMS1|FSTL4|KANK1|NEDD4L|SS18L2|TNFRSF12A|LLPH	GRI-MGI_dn
GO Biological Processes	GO:0032787	monocarboxylic acid metabolic process	-2.2	2.1	15	ABAT|ALDH1A3|ASNS|CYP27A1|HLCS|PDK3|PFKFB1|PGAM2|PGM1|SLC27A5|DCXR|PRKAG3|MCCC1|MCCC2|PGM2L1	GRI-MGI_dn
GO Biological Processes	GO:0034329	cell junction assembly	-2.2	2.9	8	ARVCF|CDH18|DAPK3|FLNC|MYOC|PRKCA|THY1|PARD6A	GRI-MGI_dn
GO Biological Processes	GO:0001505	regulation of neurotransmitter levels	-2.2	2.5	10	ABAT|CALM3|GDNF|MAOB|PFN2|TSPOAP1|RIMS1|GCAT|SYT12|UNC13C	GRI-MGI_dn
GO Biological Processes	GO:0046365	monosaccharide catabolic process	-2.2	5.4	4	PGAM2|PGM1|DCXR|PGM2L1	GRI-MGI_dn
GO Biological Processes	GO:0006753	nucleoside phosphate metabolic process	-2.2	2	16	MVD|PDK3|PFKFB1|PGAM2|PGM1|SULT1A3|AASS|PMVK|SMUG1|DCXR|PRKAG3|MCCC2|RNASEH2B|TAMM41|NEIL2|PGM2L1	GRI-MGI_dn
GO Biological Processes	GO:0010092	specification of animal organ identity	-2.2	7.7	3	AR|GDNF|LRP2	GRI-MGI_dn
GO Biological Processes	GO:0014904	myotube cell development	-2.2	7.7	3	MYF6|XK|HOMER1	GRI-MGI_dn
GO Biological Processes	GO:0046434	organophosphate catabolic process	-2.2	2.9	8	PFKFB1|PGAM2|PGM1|LIPG|SMUG1|PRKAG3|NEIL2|PGM2L1	GRI-MGI_dn
GO Biological Processes	GO:0009636	response to toxic substance	-2.2	2.2	13	ABAT|ASNS|ATF4|BNIP3|CALM3|CDO1|CLDN7|GSN|MAOB|MAP1B|PRDX4|SLC7A8|FIS1	GRI-MGI_dn
GO Biological Processes	GO:0048812	neuron projection morphogenesis	-2.2	2.1	15	EPHA5|GDNF|LRP2|MAP1B|MAPT|PRKCA|THY1|XK|RIMS1|FSTL4|NEDD4L|SS18L2|TNFRSF12A|LLPH|C12orf57	GRI-MGI_dn
GO Biological Processes	GO:0032956	regulation of actin cytoskeleton organization	-2.2	2.5	10	DAPK3|EPHA5|GSN|HRAS|MYOC|PFN2|RAC3|SYNPO|KANK1|FHOD3	GRI-MGI_dn
GO Biological Processes	GO:1990542	mitochondrial transmembrane transport	-2.2	4.4	5	CPT1B|CPT2|LETM1|ATP6|PSEN2	GRI-MGI_up
GO Biological Processes	GO:0032611	interleukin-1 beta production	-2.2	4.4	5	ABCA1|ACP5|CD36|TLR6|GSDMD	GRI-MGI_up
GO Biological Processes	GO:0032232	negative regulation of actin filament bundle assembly	-2.2	8.3	3	S1PR1|MET|ARHGAP28	GRI-MGI_up
GO Biological Processes	GO:2001024	negative regulation of response to drug	-2.2	8.3	3	HGF|MET|RGS4	GRI-MGI_up
GO Biological Processes	GO:0055065	metal ion homeostasis	-2.2	2.1	15	AGT|ALAS2|ANXA6|ATP2B3|CD36|S1PR1|GOT1|LETM1|LTF|LYN|SLC11A1|TFRC|CXCR4|TCIRG1|PLCD3	GRI-MGI_up
GO Biological Processes	GO:0050729	positive regulation of inflammatory response	-2.2	3.7	6	AGT|MMP8|ABCC1|S100A12|TLR6|STAP1	GRI-MGI_up
GO Biological Processes	GO:0009141	nucleoside triphosphate metabolic process	-2.2	2.6	10	BAD|CDK1|ATP6|MYH3|MYH8|PFKL|SEC13|SLC4A1|SMPDL3A|NUP205	GRI-MGI_up
GO Biological Processes	GO:0001558	regulation of cell growth	-2.2	2.4	11	AGT|CISH|MAG|MMP14|RGS4|ROS1|TFRC|CXCR4|NTN1|NET1|SEMA4G	GRI-MGI_up
GO Biological Processes	GO:0046034	ATP metabolic process	-2.2	2.8	9	BAD|CDK1|ATP6|MYH3|MYH8|PFKL|SEC13|SLC4A1|NUP205	GRI-MGI_up
GO Biological Processes	GO:0007229	integrin-mediated signaling pathway	-2.2	4.4	5	ITGA4|ITGAL|ITGB2|VAV1|ISG15	GRI-MGI_up
GO Biological Processes	GO:0016202	regulation of striated muscle tissue development	-2.2	3.7	6	CDK1|CENPF|ERBB3|FGF9|RGS4|TP73	GRI-MGI_up
GO Biological Processes	GO:0014065	phosphatidylinositol 3-kinase signaling	-2.2	3.7	6	AGT|ERBB3|HGF|KDR|LYN|PIK3R5	GRI-MGI_up
GO Biological Processes	GO:0060627	regulation of vesicle-mediated transport	-2.2	2.2	13	CD36|IL13RA2|ITGB2|LYN|PRTN3|SLC11A1|EZR|SNAP91|PREB|RAPGEF4|STAP1|UNC13D|RAB15	GRI-MGI_up
GO Biological Processes	GO:0030072	peptide hormone secretion	-2.2	3	8	BAD|DPP4|ICA1|PFKL|TCIRG1|RAPGEF4|RFX6|MAFA	GRI-MGI_up
GO Biological Processes	GO:0051187	cofactor catabolic process	-2.2	5.5	4	HBB|PXDN|DUOX2|DUOX1	GRI-MGI_up
GO Biological Processes	GO:0034765	regulation of ion transmembrane transport	-2.2	2.3	12	AGT|KCNC4|LYN|MMP9|PSEN2|RGS4|KCNQ4|TCAF1|TCIRG1|TESC|WNK3|LRRC38	GRI-MGI_up
GO Biological Processes	GO:0070670	response to interleukin-4	-2.2	8	3	ARG1|CITED1|PARP14	GRI-MGI_up
GO Biological Processes	GO:0034341	response to interferon-gamma	-2.2	3.2	7	ARG1|IRF7|CITED1|PRKCD|SLC11A1|IFITM3|PARP14	GRI-MGI_up
GO Biological Processes	GO:0007420	brain development	-2.2	2	16	BAD|CDK6|CENPF|S1PR1|EZH2|FGF9|CITED1|PLXNA2|RGS4|SLC1A2|CXCR4|FZD4|SYNJ2|AGTPBP1|KNDC1|ASPM	GRI-MGI_up
GO Biological Processes	GO:0000187	activation of MAPK activity	-2.2	3.7	6	AGT|CDK1|HGF|IRAK2|TP73|CXCR4	GRI-MGI_up
GO Biological Processes	GO:0061041	regulation of wound healing	-2.2	3.7	6	CD36|LYN|PRKCD|CXCR4|DUOX2|DUOX1	GRI-MGI_up
GO Biological Processes	GO:0018958	phenol-containing compound metabolic process	-2.2	4.3	5	ITGB2|CITED1|PNMT|DUOX2|DUOX1	GRI-MGI_up
GO Biological Processes	GO:0032526	response to retinoic acid	-2.2	4.3	5	ABCA1|LYN|PTK7|FZD4|TESC	GRI-MGI_up
GO Biological Processes	GO:0007015	actin filament organization	-2.2	2.4	11	ACTC1|S1PR1|MET|PRKCD|RGS4|SPTA1|EZR|PPM1E|ARHGAP28|MYO19|PPARGC1B	GRI-MGI_up
GO Biological Processes	GO:0090303	positive regulation of wound healing	-2.2	5.4	4	CD36|CXCR4|DUOX2|DUOX1	GRI-MGI_up
GO Biological Processes	GO:1901861	regulation of muscle tissue development	-2.2	3.6	6	CDK1|CENPF|ERBB3|FGF9|RGS4|TP73	GRI-MGI_up
GO Biological Processes	GO:0038083	peptidyl-tyrosine autophosphorylation	-2.2	7.8	3	KDR|LYN|ROS1	GRI-MGI_up
GO Biological Processes	GO:1903131	mononuclear cell differentiation	-2.2	7.8	3	CDK6|INPP5D|IRF7	GRI-MGI_up
GO Biological Processes	GO:0090077	foam cell differentiation	-2.2	7.8	3	ABCA1|AGT|CD36	GRI-MGI_up
GO Biological Processes	GO:0033572	transferrin transport	-2.2	7.8	3	ATP6V0B|TFRC|TCIRG1	GRI-MGI_up
GO Biological Processes	GO:0030224	monocyte differentiation	-2.2	7.8	3	CDK6|INPP5D|IRF7	GRI-MGI_up
GO Biological Processes	GO:0010742	macrophage derived foam cell differentiation	-2.2	7.8	3	ABCA1|AGT|CD36	GRI-MGI_up
GO Biological Processes	GO:0002685	regulation of leukocyte migration	-2.2	3.2	7	DPP4|IL6R|ITGA4|LYN|MMP14|STAP1|PLVAP	GRI-MGI_up
GO Biological Processes	GO:0019226	transmission of nerve impulse	-2.2	5.4	4	AGT|CHRNA1|S1PR1|MAG	GRI-MGI_up
GO Biological Processes	GO:0050918	positive chemotaxis	-2.2	5.4	4	S1PR1|HGF|KDR|MET	GRI-MGI_up
GO Biological Processes	GO:0060350	endochondral bone morphogenesis	-2.2	5.4	4	ANXA6|RUNX2|COCH|MMP14	GRI-MGI_up
GO Biological Processes	GO:0048634	regulation of muscle organ development	-2.2	3.6	6	CDK1|CENPF|ERBB3|FGF9|RGS4|TP73	GRI-MGI_up
GO Biological Processes	GO:0002703	regulation of leukocyte mediated immunity	-2.2	3.2	7	ARG1|IL13RA2|ITGB2|LYN|TFRC|VAV1|UNC13D	GRI-MGI_up
GO Biological Processes	GO:0030004	cellular monovalent inorganic cation homeostasis	-2.2	4.2	5	AGT|ATP6V0B|SLC4A1|SLC11A1|TCIRG1	GRI-MGI_up
GO Biological Processes	GO:1903707	negative regulation of hemopoiesis	-2.2	3.6	6	RUNX1|CDK6|INPP5D|LTF|LYN|PGLYRP1	GRI-MGI_up
GO Biological Processes	GO:0061035	regulation of cartilage development	-2.2	5.3	4	BMP1|RUNX2|LOXL2|ADAMTS7	GRI-MGI_up
GO Biological Processes	GO:0031344	regulation of cell projection organization	-2.1	2	16	HRAS|MAP1B|MAPT|PFN2|THY1|XK|HOMER1|USH1C|CPEB3|RIMS1|FSTL4|KANK1|NEDD4L|SS18L2|TNFRSF12A|LLPH	GRI-MGI_dn
GO Biological Processes	GO:0071242	cellular response to ammonium ion	-2.1	5.2	4	ATF4|DIAPH1|SULT1A3|PLCB1	GRI-MGI_dn
GO Biological Processes	GO:0033692	cellular polysaccharide biosynthetic process	-2.1	5.2	4	PGM1|PPP1R3D|PRKAG3|PGM2L1	GRI-MGI_dn
GO Biological Processes	GO:1902904	negative regulation of supramolecular fiber organization	-2.1	3.5	6	GSN|MAP1B|MYOC|PFN2|KANK1|FHOD3	GRI-MGI_dn
GO Biological Processes	GO:0097484	dendrite extension	-2.1	7.5	3	RIMS1|NEDD4L|LLPH	GRI-MGI_dn
GO Biological Processes	GO:0006694	steroid biosynthetic process	-2.1	3.1	7	CYP27A1|MVD|SQLE|TM7SF2|TSPOAP1|PMVK|SLC27A5	GRI-MGI_dn
GO Biological Processes	GO:0008203	cholesterol metabolic process	-2.1	3.5	6	CYP27A1|LEPR|MVD|SQLE|TM7SF2|PMVK	GRI-MGI_dn
GO Biological Processes	GO:1903391	regulation of adherens junction organization	-2.1	5.2	4	DAPK3|MYOC|THY1|MAPRE2	GRI-MGI_dn
GO Biological Processes	GO:0006090	pyruvate metabolic process	-2.1	3.5	6	PDK3|PFKFB1|PGAM2|PGM1|PRKAG3|PGM2L1	GRI-MGI_dn
GO Biological Processes	GO:0034767	positive regulation of ion transmembrane transport	-2.1	3.5	6	CALM1|CALM3|KCNH2|THY1|RAMP3|KCNIP2	GRI-MGI_dn
GO Biological Processes	GO:0008015	blood circulation	-2.1	2.2	13	ABAT|AR|ATP2B2|CALM1|CALM3|KCNH2|KCNJ5|MAP2K6|TNNI2|NEDD4L|RANGRF|KCNIP2|RASL10B	GRI-MGI_dn
GO Biological Processes	GO:1903169	regulation of calcium ion transmembrane transport	-2.1	3.4	6	CALM1|CALM3|DIAPH1|THY1|RAMP3|METTL21C	GRI-MGI_dn
GO Biological Processes	GO:2001236	regulation of extrinsic apoptotic signaling pathway	-2.1	3.4	6	AR|DAPK3|GDNF|NOL3|FAIM2|TNFRSF12A	GRI-MGI_dn
GO Biological Processes	GO:0035637	multicellular organismal signaling	-2.1	3.1	7	ATP2B2|CALM1|CALM3|KCNH2|KCNJ5|RANGRF|KCNIP2	GRI-MGI_dn
GO Biological Processes	GO:1904427	positive regulation of calcium ion transmembrane transport	-2.1	5	4	CALM1|CALM3|THY1|RAMP3	GRI-MGI_dn
GO Biological Processes	GO:0010770	positive regulation of cell morphogenesis involved in differentiation	-2.1	3.4	6	MAP1B|MAPT|MYOC|RAC3|SS18L2|TNFRSF12A	GRI-MGI_dn
GO Biological Processes	GO:0015711	organic anion transport	-2.1	2.2	12	ABAT|LRP2|MAP2K6|XK|SLC16A7|TSPOAP1|SLC27A5|RIMS1|SLC7A8|SLC4A10|SFXN5|SLC25A45	GRI-MGI_dn
GO Biological Processes	GO:0086005	ventricular cardiac muscle cell action potential	-2.1	7.1	3	KCNH2|KCNJ5|NEDD4L	GRI-MGI_dn
GO Biological Processes	GO:0051494	negative regulation of cytoskeleton organization	-2.1	3.4	6	GSN|MAP1B|MYOC|PFN2|KANK1|FHOD3	GRI-MGI_dn
GO Biological Processes	GO:0061061	muscle structure development	-2.1	2	15	CTH|FLNC|KRT8|LRP2|MYF6|CCN3|MAPK11|TBX1|XK|HOMER1|PLCB1|PDLIM3|MRTFA|FHOD3|METTL21C	GRI-MGI_dn
GO Biological Processes	GO:1903779	regulation of cardiac conduction	-2.1	4.9	4	ATP2B2|CALM1|CALM3|RANGRF	GRI-MGI_dn
GO Biological Processes	GO:0007420	brain development	-2.1	1.9	16	ABAT|ALDH1A3|BNIP3|CALM1|CALM3|EPHA5|LRP2|MAOB|RAC3|FAIM2|PLCB1|MBD3|SLC4A10|MAPKAP1|C12orf57|CCDC85C	GRI-MGI_dn
GO Biological Processes	GO:0051650	establishment of vesicle localization	-2.1	2.7	9	ITGA4|MX2|SEC13|SNAP91|PREB|TCIRG1|SEC31A|TRAK1|MYO19	GRI-MGI_up
GO Biological Processes	GO:0090218	positive regulation of lipid kinase activity	-2.1	7.6	3	LYN|VAV2|AGAP2	GRI-MGI_up
GO Biological Processes	GO:0002701	negative regulation of production of molecular mediator of immune response	-2.1	7.6	3	ARG1|IL13RA2|FCRL3	GRI-MGI_up
GO Biological Processes	GO:0070838	divalent metal ion transport	-2.1	2.3	12	AGT|ANXA6|ATP2B3|LETM1|LYN|PSEN2|RGS4|SLC11A1|CXCR4|WNK3|PLCD3|FCRL3	GRI-MGI_up
GO Biological Processes	GO:0032411	positive regulation of transporter activity	-2.1	4.1	5	PRKCD|TCAF1|TESC|WNK3|LRRC38	GRI-MGI_up
GO Biological Processes	GO:0048640	negative regulation of developmental growth	-2.1	4.1	5	MAG|RGS4|TP73|NTN1|SEMA4G	GRI-MGI_up
GO Biological Processes	GO:0090276	regulation of peptide hormone secretion	-2.1	3.1	7	BAD|DPP4|ICA1|PFKL|TCIRG1|RAPGEF4|RFX6	GRI-MGI_up
GO Biological Processes	GO:0032386	regulation of intracellular transport	-2.1	2.4	11	CD36|CDK1|IL13RA2|ITGB2|LYN|MX2|PRKCD|EZR|TCAF1|PREB|UNC13D	GRI-MGI_up
GO Biological Processes	GO:1901214	regulation of neuron death	-2.1	2.7	9	BAD|ERBB3|ITGB2|MAG|CITED1|NTF4|TLR6|GPR75|AGAP2	GRI-MGI_up
GO Biological Processes	GO:0032102	negative regulation of response to external stimulus	-2.1	2.5	10	ACP5|DPP4|HGF|IL2RA|LTF|PRKCD|PGLYRP1|STAP1|SEMA4G|KREMEN1	GRI-MGI_up
GO Biological Processes	GO:0032675	regulation of interleukin-6 production	-2.1	3.5	6	CD36|HGF|IL6R|INPP5D|MMP8|TLR6	GRI-MGI_up
GO Biological Processes	GO:1905952	regulation of lipid localization	-2.1	3.5	6	ABCA1|AGT|CD36|PRKCD|PNPLA2|PLIN5	GRI-MGI_up
GO Biological Processes	GO:0072657	protein localization to membrane	-2.1	2.1	14	BAD|ITGA4|ITGAL|ITGB2|MMP14|SLC4A1|TP73|EZR|TCAF1|RFTN1|TESC|WNK3|BMF|RAB15	GRI-MGI_up
GO Biological Processes	GO:0060249	anatomical structure homeostasis	-2.1	2.4	11	ACP5|ATP2B3|CHRNA1|S1PR1|INPP5D|LTF|POLD2|TFRC|TCIRG1|TP53INP2|PPARGC1B	GRI-MGI_up
GO Biological Processes	GO:0031623	receptor internalization	-2.1	4.1	5	CD36|ITGB2|MX2|TFRC|EZR	GRI-MGI_up
GO Biological Processes	GO:0072512	trivalent inorganic cation transport	-2.1	7.4	3	ATP6V0B|TFRC|TCIRG1	GRI-MGI_up
GO Biological Processes	GO:0015682	ferric iron transport	-2.1	7.4	3	ATP6V0B|TFRC|TCIRG1	GRI-MGI_up
GO Biological Processes	GO:0071526	semaphorin-plexin signaling pathway	-2.1	7.4	3	MET|PLXNA2|SEMA4G	GRI-MGI_up
GO Biological Processes	GO:0050670	regulation of lymphocyte proliferation	-2.1	3.1	7	ARG1|IL2RA|INPP5D|LYN|SPTA1|TFRC|FCRL3	GRI-MGI_up
GO Biological Processes	GO:0019915	lipid storage	-2.1	5.1	4	ABCA1|CD36|PNPLA2|PLIN5	GRI-MGI_up
GO Biological Processes	GO:0060193	positive regulation of lipase activity	-2.1	5.1	4	AGT|NTF4|GPIHBP1|PLIN5	GRI-MGI_up
GO Biological Processes	GO:0050863	regulation of T cell activation	-2.1	2.6	9	ARG1|BAD|RUNX1|DPP4|IL2RA|LYN|SPTA1|TFRC|VAV1	GRI-MGI_up
GO Biological Processes	GO:1904019	epithelial cell apoptotic process	-2.1	4.1	5	BAD|E2F2|ITGA4|KDR|ANGPTL4	GRI-MGI_up
GO Biological Processes	GO:0072511	divalent inorganic cation transport	-2.1	2.2	12	AGT|ANXA6|ATP2B3|LETM1|LYN|PSEN2|RGS4|SLC11A1|CXCR4|WNK3|PLCD3|FCRL3	GRI-MGI_up
GO Biological Processes	GO:0006839	mitochondrial transport	-2.1	2.8	8	BAD|CPT1B|CPT2|LETM1|ATP6|PSEN2|TP73|BMF	GRI-MGI_up
GO Biological Processes	GO:0032944	regulation of mononuclear cell proliferation	-2.1	3.1	7	ARG1|IL2RA|INPP5D|LYN|SPTA1|TFRC|FCRL3	GRI-MGI_up
GO Biological Processes	GO:0045685	regulation of glial cell differentiation	-2.1	5.1	4	CDK1|MAG|TP73|CXCR4	GRI-MGI_up
GO Biological Processes	GO:0008360	regulation of cell shape	-2.1	3.4	6	COCH|ITGB2|KDR|PLXNA2|SPTA1|EZR	GRI-MGI_up
GO Biological Processes	GO:0002251	organ or tissue specific immune response	-2.1	7.2	3	IL6R|LTF|H2BC11	GRI-MGI_up
GO Biological Processes	GO:0038179	neurotrophin signaling pathway	-2.1	7.2	3	AGT|NTF4|CYFIP2	GRI-MGI_up
GO Biological Processes	GO:0030049	muscle filament sliding	-2.1	7.2	3	ACTC1|MYH3|MYH8	GRI-MGI_up
GO Biological Processes	GO:0050832	defense response to fungus	-2.1	7.2	3	ARG1|LTF|S100A12	GRI-MGI_up
GO Biological Processes	GO:0033275	actin-myosin filament sliding	-2.1	7.2	3	ACTC1|MYH3|MYH8	GRI-MGI_up
GO Biological Processes	GO:0030501	positive regulation of bone mineralization	-2.1	7.2	3	FBN2|LTF|ISG15	GRI-MGI_up
GO Biological Processes	GO:0051129	negative regulation of cellular component organization	-2.1	2	16	CENPF|DPP4|S1PR1|HGF|MAG|MET|MMP14|PRKCD|PRTN3|SPI1|SPTA1|NTN1|STAP1|SEMA4G|ARHGAP28|KREMEN1	GRI-MGI_up
GO Biological Processes	GO:0051188	cofactor biosynthetic process	-2.1	2.6	9	ALAS2|PFKL|SEC13|SLC4A1|SPTA1|NUP205|DUOX2|PANK1|DUOX1	GRI-MGI_up
GO Biological Processes	GO:0050672	negative regulation of lymphocyte proliferation	-2.1	5	4	ARG1|IL2RA|INPP5D|LYN	GRI-MGI_up
GO Biological Processes	GO:0032418	lysosome localization	-2.1	5	4	IL13RA2|LYN|LAT2|UNC13D	GRI-MGI_up
GO Biological Processes	GO:0050688	regulation of defense response to virus	-2.1	5	4	IFIT1|IL2RA|TRAF3|DDX60	GRI-MGI_up
GO Biological Processes	GO:0046883	regulation of hormone secretion	-2.1	2.8	8	AGT|BAD|DPP4|ICA1|PFKL|TCIRG1|RAPGEF4|RFX6	GRI-MGI_up
GO Biological Processes	GO:0072503	cellular divalent inorganic cation homeostasis	-2.1	2.2	12	AGT|ANXA6|ATP2B3|CD36|S1PR1|GOT1|LETM1|LYN|SLC11A1|CXCR4|TCIRG1|PLCD3	GRI-MGI_up
GO Biological Processes	GO:0050878	regulation of body fluid levels	-2.1	2.2	12	CD36|HBB|LCP2|LYN|MET|PRKCD|PRTN3|SLC4A1|VAV1|VAV2|PIK3R5|WNK3	GRI-MGI_up
GO Biological Processes	GO:0048568	embryonic organ development	-2.1	2.3	11	RUNX2|FBN2|FGF9|KDR|MMP14|CITED1|PTK7|KCNQ4|NTN1|PLCD3|NRK	GRI-MGI_up
GO Biological Processes	GO:0045446	endothelial cell differentiation	-2.1	4	5	S1PR1|KDR|MET|EZR|CXCR4	GRI-MGI_up
GO Biological Processes	GO:0006816	calcium ion transport	-2.1	2.3	11	AGT|ANXA6|ATP2B3|LETM1|LYN|PSEN2|RGS4|CXCR4|WNK3|PLCD3|FCRL3	GRI-MGI_up
GO Biological Processes	GO:0006898	receptor-mediated endocytosis	-2.1	2.6	9	CD36|HBB|ITGA4|ITGB2|MX2|MASP1|TFRC|EZR|SNAP91	GRI-MGI_up
GO Biological Processes	GO:0071375	cellular response to peptide hormone stimulus	-2.1	2.6	9	AGT|ARG1|ATP6V0B|CRHR2|GOT1|LYN|PRKCD|LPIN2|TCIRG1	GRI-MGI_up
GO Biological Processes	GO:0034762	regulation of transmembrane transport	-2.1	2.1	13	AGT|KCNC4|LYN|MMP9|PSEN2|RGS4|SLC1A2|KCNQ4|TCAF1|TCIRG1|TESC|WNK3|LRRC38	GRI-MGI_up
GO Biological Processes	GO:0000266	mitochondrial fission	-2.1	7	3	KDR|MX2|MYO19	GRI-MGI_up
GO Biological Processes	GO:0090276	regulation of peptide hormone secretion	-2	3	7	ABAT|EPHA5|KCNS3|CCN3|PRKCA|ARL2BP|RASL10B	GRI-MGI_dn
GO Biological Processes	GO:1902652	secondary alcohol metabolic process	-2	3.4	6	CYP27A1|LEPR|MVD|SQLE|TM7SF2|PMVK	GRI-MGI_dn
GO Biological Processes	GO:1901215	negative regulation of neuron death	-2	3	7	ATF4|GDNF|HRAS|SULT1A3|CRLF1|FAIM2|NENF	GRI-MGI_dn
GO Biological Processes	GO:0006096	glycolytic process	-2	3.9	5	PFKFB1|PGAM2|PGM1|PRKAG3|PGM2L1	GRI-MGI_dn
GO Biological Processes	GO:1901616	organic hydroxy compound catabolic process	-2	4.9	4	ALDH2|CYP27A1|MAOB|SULT1A3	GRI-MGI_dn
GO Biological Processes	GO:0014902	myotube differentiation	-2	3.9	5	MYF6|CCN3|TBX1|XK|HOMER1	GRI-MGI_dn
GO Biological Processes	GO:0006757	ATP generation from ADP	-2	3.9	5	PFKFB1|PGAM2|PGM1|PRKAG3|PGM2L1	GRI-MGI_dn
GO Biological Processes	GO:0031960	response to corticosteroid	-2	3.3	6	CALM3|CDO1|FOSB|MAOB|PFKFB1|METTL21C	GRI-MGI_dn
GO Biological Processes	GO:0014059	regulation of dopamine secretion	-2	6.8	3	ABAT|GDNF|SYT12	GRI-MGI_dn
GO Biological Processes	GO:0014046	dopamine secretion	-2	6.8	3	ABAT|GDNF|SYT12	GRI-MGI_dn
GO Biological Processes	GO:0042417	dopamine metabolic process	-2	6.8	3	ABAT|MAOB|SULT1A3	GRI-MGI_dn
GO Biological Processes	GO:0000266	mitochondrial fission	-2	6.8	3	BNIP3|MAPT|FIS1	GRI-MGI_dn
GO Biological Processes	GO:0051281	positive regulation of release of sequestered calcium ion into cytosol	-2	6.8	3	CALM1|CALM3|THY1	GRI-MGI_dn
GO Biological Processes	GO:0043523	regulation of neuron apoptotic process	-2	3	7	ATF4|CDC34|GDNF|HRAS|CRLF1|FAIM2|FIS1	GRI-MGI_dn
GO Biological Processes	GO:0044089	positive regulation of cellular component biogenesis	-2	2.1	13	CDC34|DDB2|GSN|HRAS|MAP1B|MAPT|MYOC|PFN2|PRKCA|THY1|SYNPO|TRMT112|CLSTN2	GRI-MGI_dn
GO Biological Processes	GO:0014015	positive regulation of gliogenesis	-2	4.9	4	LYN|MAG|TP73|CXCR4	GRI-MGI_up
GO Biological Processes	GO:0030500	regulation of bone mineralization	-2	4.9	4	S1PR1|FBN2|LTF|ISG15	GRI-MGI_up
GO Biological Processes	GO:0032945	negative regulation of mononuclear cell proliferation	-2	4.9	4	ARG1|IL2RA|INPP5D|LYN	GRI-MGI_up
GO Biological Processes	GO:0071621	granulocyte chemotaxis	-2	3.9	5	DPP4|ITGB2|PPBP|S100A12|VAV1	GRI-MGI_up
GO Biological Processes	GO:0010822	positive regulation of mitochondrion organization	-2	3.9	5	BAD|KDR|MMP9|TP73|BMF	GRI-MGI_up
GO Biological Processes	GO:0071363	cellular response to growth factor stimulus	-2	2	15	AGT|ARG1|RUNX2|FBN2|FGF9|GOT1|HGF|KDR|CITED1|NTF4|FZD4|ADAMTS7|CYFIP2|FGFRL1|MTSS2	GRI-MGI_up
GO Biological Processes	GO:0043491	protein kinase B signaling	-2	2.7	8	ERBB3|FGF9|HGF|KDR|MET|VAV1|PIK3R5|TSPYL5	GRI-MGI_up
GO Biological Processes	GO:0032612	interleukin-1 production	-2	3.9	5	ABCA1|ACP5|CD36|TLR6|GSDMD	GRI-MGI_up
GO Biological Processes	GO:1903829	positive regulation of cellular protein localization	-2	2.5	9	BAD|CDK1|ITGB2|PRKCD|TFRC|TP73|EZR|TCAF1|WNK3	GRI-MGI_up
GO Biological Processes	GO:0009395	phospholipid catabolic process	-2	6.9	3	PRKCD|SMPDL3A|GPCPD1	GRI-MGI_up
GO Biological Processes	GO:0046718	viral entry into host cell	-2	3.9	5	CDK1|DPP4|TFRC|CXCR4|IFITM3	GRI-MGI_up
GO Cellular Components	GO:0045121	membrane raft	-9.4	5.7	20	ABCA1|CD36|DPP4|S1PR1|INPP5D|ITGB2|KDR|LCP2|LIPE|LYN|MAG|OLR1|PRTN3|PSEN2|EZR|LAT2|SYNJ2|TLR6|RFTN1|PLVAP	GRI-MGI_up
GO Cellular Components	GO:0098857	membrane microdomain	-9.3	5.7	20	ABCA1|CD36|DPP4|S1PR1|INPP5D|ITGB2|KDR|LCP2|LIPE|LYN|MAG|OLR1|PRTN3|PSEN2|EZR|LAT2|SYNJ2|TLR6|RFTN1|PLVAP	GRI-MGI_up
GO Cellular Components	GO:0098589	membrane region	-9.1	5.5	20	ABCA1|CD36|DPP4|S1PR1|INPP5D|ITGB2|KDR|LCP2|LIPE|LYN|MAG|OLR1|PRTN3|PSEN2|EZR|LAT2|SYNJ2|TLR6|RFTN1|PLVAP	GRI-MGI_up
GO Cellular Components	GO:1904724	tertiary granule lumen	-6.9	14	8	CHIT1|HBB|LTF|MMP8|MMP9|PPBP|PGLYRP1|GSDMD	GRI-MGI_up
GO Cellular Components	GO:0070820	tertiary granule	-6.7	6.9	12	CHIT1|HBB|ITGB2|LTF|MMP8|MMP9|OLR1|PPBP|SLC11A1|PGLYRP1|TCIRG1|GSDMD	GRI-MGI_up
GO Cellular Components	GO:0043235	receptor complex	-6.7	3.8	21	CD36|CHRNA1|CHRND|ERBB3|GABRG1|GRM7|IL2RA|IL6R|IL13RA2|ITGA4|ITGAL|ITGB2|KDR|LYN|MET|OLR1|PLXNA2|ROS1|TFRC|TRAF3|TLR6	GRI-MGI_up
GO Cellular Components	GO:0062023	collagen-containing extracellular matrix	-5.6	3.9	17	AGT|ANXA6|C1QB|COCH|FBN2|FGF9|LOXL2|MFAP4|MMP8|MMP9|PRTN3|TECTA|PXDN|ADAM19|NTN1|ANGPTL2|ADAMTS20	GRI-MGI_up
GO Cellular Components	GO:0031012	extracellular matrix	-5.3	3.3	19	AGT|ANXA6|C1QB|COCH|FBN2|FGF9|LOXL2|MFAP4|MMP8|MMP9|MMP14|MMP17|PRTN3|TECTA|PXDN|ADAM19|NTN1|ANGPTL2|ADAMTS20	GRI-MGI_up
GO Cellular Components	GO:0042581	specific granule	-5	5.9	10	ARG1|CD36|CHIT1|ITGAL|ITGB2|LTF|MMP8|OLR1|PGLYRP1|GSDMD	GRI-MGI_up
GO Cellular Components	GO:0045335	phagocytic vesicle	-4.9	6.3	9	ABCA1|ATP6V0B|CD36|LTF|NCF4|SLC11A1|PGLYRP1|TCIRG1|TLR6	GRI-MGI_up
GO Cellular Components	GO:0060205	cytoplasmic vesicle lumen	-4.7	3.9	14	ARG1|CHIT1|HBB|HGF|LTF|MMP8|PFKL|PPBP|PRKCD|PRTN3|S100A12|PGLYRP1|GSDMD|UNC13D	GRI-MGI_up
GO Cellular Components	GO:0031983	vesicle lumen	-4.7	3.9	14	ARG1|CHIT1|HBB|HGF|LTF|MMP8|PFKL|PPBP|PRKCD|PRTN3|S100A12|PGLYRP1|GSDMD|UNC13D	GRI-MGI_up
GO Cellular Components	GO:0030016	myofibril	-4.4	4.4	11	CALM1|CALM3|FLNC|KRT8|TNNC2|TNNI2|HOMER1|SYNPO|PDLIM3|FHOD3|ANKRD23	GRI-MGI_dn
GO Cellular Components	GO:0034774	secretory granule lumen	-4.3	3.8	13	ARG1|CHIT1|HGF|LTF|MMP8|PFKL|PPBP|PRKCD|PRTN3|S100A12|PGLYRP1|GSDMD|UNC13D	GRI-MGI_up
GO Cellular Components	GO:0035580	specific granule lumen	-4.3	9.1	6	ARG1|CHIT1|LTF|MMP8|PGLYRP1|GSDMD	GRI-MGI_up
GO Cellular Components	GO:0043292	contractile fiber	-4.2	4.2	11	CALM1|CALM3|FLNC|KRT8|TNNC2|TNNI2|HOMER1|SYNPO|PDLIM3|FHOD3|ANKRD23	GRI-MGI_dn
GO Cellular Components	GO:0030017	sarcomere	-4	4.4	10	CALM1|CALM3|FLNC|KRT8|TNNC2|TNNI2|HOMER1|SYNPO|PDLIM3|FHOD3	GRI-MGI_dn
GO Cellular Components	GO:0030139	endocytic vesicle	-4	3.7	12	ABCA1|ATP6V0B|CD36|DPP4|HBB|LTF|NCF4|SLC11A1|FZD4|PGLYRP1|TCIRG1|TLR6	GRI-MGI_up
GO Cellular Components	GO:0048471	perinuclear region of cytoplasm	-3.9	2.6	20	ABCA1|ANXA6|CENPF|LYN|PRKCD|PSEN2|ROS1|TFRC|EZR|SYNJ2|LPXN|CTIF|SEC31A|TRAK1|CYFIP2|ADCY10|STK33|PLVAP|SERHL2|RAB15	GRI-MGI_up
GO Cellular Components	GO:0098802	plasma membrane receptor complex	-3.9	3.6	12	CHRNA1|CHRND|ERBB3|IL2RA|IL6R|ITGA4|ITGAL|ITGB2|LYN|TFRC|TRAF3|TLR6	GRI-MGI_up
GO Cellular Components	GO:0005773	vacuole	-3.8	2.5	21	ACP5|ANXA6|ARG1|ATP6V0B|CD68|CHIT1|DPP4|GOT1|LYN|NCF4|PRKCD|PRTN3|PSEN2|SEC13|SLC11A1|LAT2|CXCR4|TCIRG1|IFITM3|TP53INP2|UNC13D	GRI-MGI_up
GO Cellular Components	GO:0098793	presynapse	-3.8	2.9	16	ATP2B3|CRHR2|GOT1|GRM2|GRM7|ICA1|KCNC4|MX2|NTF4|PSEN2|SLC1A2|PRSS12|SYNJ2|SNAP91|PCDH17|RAB15	GRI-MGI_up
GO Cellular Components	GO:0044449	contractile fiber part	-3.7	4.1	10	CALM1|CALM3|FLNC|KRT8|TNNC2|TNNI2|HOMER1|SYNPO|PDLIM3|FHOD3	GRI-MGI_dn
GO Cellular Components	GO:0005764	lysosome	-3.7	2.5	19	ACP5|ANXA6|ARG1|CD68|CHIT1|DPP4|GOT1|LYN|NCF4|PRKCD|PRTN3|PSEN2|SEC13|SLC11A1|LAT2|CXCR4|TCIRG1|IFITM3|UNC13D	GRI-MGI_up
GO Cellular Components	GO:0000323	lytic vacuole	-3.7	2.5	19	ACP5|ANXA6|ARG1|CD68|CHIT1|DPP4|GOT1|LYN|NCF4|PRKCD|PRTN3|PSEN2|SEC13|SLC11A1|LAT2|CXCR4|TCIRG1|IFITM3|UNC13D	GRI-MGI_up
GO Cellular Components	GO:0005759	mitochondrial matrix	-3.6	2.9	15	ABAT|ALDH2|BCKDHB|BDH1|CYP27A1|ALDH6A1|PDK3|MRPL33|AASS|ARL2BP|MCCC1|MCCC2|ETNPPL|MRPS11|MMAB	GRI-MGI_dn
GO Cellular Components	GO:0098552	side of membrane	-3.6	2.7	17	ABCA1|CD36|S1PR1|IL2RA|IL6R|IL13RA2|ITGB2|LYN|SLC4A1|SPTA1|TFRC|TRAF3|EZR|CXCR4|LY6G6C|BTNL9|GPIHBP1	GRI-MGI_up
GO Cellular Components	GO:0016324	apical plasma membrane	-3.6	3.4	12	CD36|DPP4|ERBB3|IL6R|PSEN2|EZR|TCIRG1|DUOX2|DUOX1|ADCY10|ASPM|GPIHBP1	GRI-MGI_up
GO Cellular Components	GO:0045178	basal part of cell	-3.5	8.5	5	ERBB3|MET|ABCC1|KCNQ4|ADCY10	GRI-MGI_up
GO Cellular Components	GO:0008305	integrin complex	-3.5	12	4	ITGA4|ITGAL|ITGB2|LYN	GRI-MGI_up
GO Cellular Components	GO:0098797	plasma membrane protein complex	-3.3	2.4	18	CHRNA1|CHRND|ERBB3|IL2RA|IL6R|ITGA4|ITGAL|ITGB2|KCNC4|LYN|NCF4|TFRC|TRAF3|KCNQ4|TLR6|DUOX2|DUOX1|LRRC38	GRI-MGI_up
GO Cellular Components	GO:0043020	NADPH oxidase complex	-3.3	19	3	NCF4|DUOX2|DUOX1	GRI-MGI_up
GO Cellular Components	GO:0098636	protein complex involved in cell adhesion	-3.2	10	4	ITGA4|ITGAL|ITGB2|LYN	GRI-MGI_up
GO Cellular Components	GO:0071437	invadopodium	-3.2	18	3	DPP4|EZR|AFAP1L1	GRI-MGI_up
GO Cellular Components	GO:0009925	basal plasma membrane	-3.2	10	4	ERBB3|MET|ABCC1|KCNQ4	GRI-MGI_up
GO Cellular Components	GO:0097440	apical dendrite	-3.1	16	3	MAP1B|CPEB3|SLC4A10	GRI-MGI_dn
GO Cellular Components	GO:0005740	mitochondrial envelope	-3.1	2.3	19	BDH1|BNIP3|CALM3|CYP27A1|MAOB|MYOC|PRKCA|MRPL33|GCAT|ARL2BP|FIS1|MRPS11|CHCHD5|TIMM29|SFXN5|TAMM41|SLC25A43|SLC25A45|MTX3	GRI-MGI_dn
GO Cellular Components	GO:0016323	basolateral plasma membrane	-3.1	3.7	9	ERBB3|IL6R|MET|ABCC1|SLC4A1|TFRC|EZR|KCNQ4|GPIHBP1	GRI-MGI_up
GO Cellular Components	GO:0072562	blood microparticle	-3	4.5	7	ACTC1|AGT|C1QB|HBB|SLC4A1|TFRC|ANGPTL4	GRI-MGI_up
GO Cellular Components	GO:0043034	costamere	-2.9	14	3	FLNC|KRT8|HOMER1	GRI-MGI_dn
GO Cellular Components	GO:0071682	endocytic vesicle lumen	-2.9	14	3	HBB|LTF|PGLYRP1	GRI-MGI_up
GO Cellular Components	GO:0044853	plasma membrane raft	-2.9	5	6	ITGB2|LCP2|LIPE|PRTN3|EZR|PLVAP	GRI-MGI_up
GO Cellular Components	GO:0009897	external side of plasma membrane	-2.9	2.8	12	ABCA1|CD36|S1PR1|IL2RA|IL6R|IL13RA2|ITGB2|TFRC|CXCR4|LY6G6C|BTNL9|GPIHBP1	GRI-MGI_up
GO Cellular Components	GO:0030424	axon	-2.8	2.4	16	CRHR2|GOT1|GRM2|GRM7|ITGA4|KCNC4|MAG|MX2|NTF4|PSEN2|SLC1A2|SPTA1|PRSS12|TRAK1|TENM3|ADCY10	GRI-MGI_up
GO Cellular Components	GO:0045177	apical part of cell	-2.8	2.8	12	CD36|DPP4|ERBB3|IL6R|PSEN2|EZR|TCIRG1|DUOX2|DUOX1|ADCY10|ASPM|GPIHBP1	GRI-MGI_up
GO Cellular Components	GO:0098794	postsynapse	-2.7	2.3	16	ATP2B2|BNIP3|MAP1B|MAPT|PFN2|RPL38|HOMER1|SYNPO|CPEB3|IGSF9B|FAIM2|PLCB1|NSG1|SLC4A10|CLSTN2|GRID2IP	GRI-MGI_dn
GO Cellular Components	GO:0033177	proton-transporting two-sector ATPase complex, proton-transporting domain	-2.7	12	3	ATP6V0B|ATP6|TCIRG1	GRI-MGI_up
GO Cellular Components	GO:0031252	cell leading edge	-2.7	2.7	12	ACTC1|CDK6|DPP4|GABRG1|KCNC4|SLC1A2|EZR|CXCR4|DUOX2|DUOX1|TESC|MTSS2	GRI-MGI_up
GO Cellular Components	GO:0005865	striated muscle thin filament	-2.6	11	3	TNNC2|TNNI2|FHOD3	GRI-MGI_dn
GO Cellular Components	GO:0031966	mitochondrial membrane	-2.6	2.1	17	BDH1|BNIP3|CALM3|CYP27A1|MAOB|MYOC|PRKCA|MRPL33|GCAT|FIS1|MRPS11|TIMM29|SFXN5|TAMM41|SLC25A43|SLC25A45|MTX3	GRI-MGI_dn
GO Cellular Components	GO:0031256	leading edge membrane	-2.6	3.8	7	DPP4|GABRG1|KCNC4|SLC1A2|EZR|TESC|MTSS2	GRI-MGI_up
GO Cellular Components	GO:0008076	voltage-gated potassium channel complex	-2.5	5.2	5	CALM3|KCNH2|KCNJ5|KCNS3|KCNIP2	GRI-MGI_dn
GO Cellular Components	GO:0036379	myofilament	-2.5	10	3	TNNC2|TNNI2|FHOD3	GRI-MGI_dn
GO Cellular Components	GO:0030018	Z disc	-2.5	4.2	6	FLNC|KRT8|HOMER1|SYNPO|PDLIM3|FHOD3	GRI-MGI_dn
GO Cellular Components	GO:0097060	synaptic membrane	-2.5	2.7	11	CHRNA1|CHRND|GABRG1|GRM2|GRM7|MX2|PSEN2|SLC1A2|SNAP91|PCDH17|SORCS2	GRI-MGI_up
GO Cellular Components	GO:0034705	potassium channel complex	-2.4	4.7	5	CALM3|KCNH2|KCNJ5|KCNS3|KCNIP2	GRI-MGI_dn
GO Cellular Components	GO:0101002	ficolin-1-rich granule	-2.4	3.5	7	HBB|ITGB2|MMP9|PFKL|SLC11A1|TCIRG1|GSDMD	GRI-MGI_up
GO Cellular Components	GO:0015629	actin cytoskeleton	-2.4	2.4	13	ACTC1|MYH3|MYH8|SPTA1|EZR|STK17B|LPXN|CIT|MYO19|BMF|MYLK3|MTSS2|AFAP1L1	GRI-MGI_up
GO Cellular Components	GO:0031674	I band	-2.3	3.8	6	FLNC|KRT8|HOMER1|SYNPO|PDLIM3|FHOD3	GRI-MGI_dn
GO Cellular Components	GO:0030425	dendrite	-2.3	2.1	15	ATF4|BNIP3|EPHA5|LRP2|MAP1B|MAPT|CCN3|THY1|HOMER1|SYNPO|CPEB3|IGSF9B|NSG1|SLC4A10|CLSTN2	GRI-MGI_dn
GO Cellular Components	GO:0097447	dendritic tree	-2.3	2.1	15	ATF4|BNIP3|EPHA5|LRP2|MAP1B|MAPT|CCN3|THY1|HOMER1|SYNPO|CPEB3|IGSF9B|NSG1|SLC4A10|CLSTN2	GRI-MGI_dn
GO Cellular Components	GO:0016459	myosin complex	-2.3	5.8	4	MYH3|MYH8|MYO19|BMF	GRI-MGI_up
GO Cellular Components	GO:0099699	integral component of synaptic membrane	-2.2	3.7	6	CHRNA1|CHRND|GRM2|PSEN2|SLC1A2|PCDH17	GRI-MGI_up
GO Cellular Components	GO:0010008	endosome membrane	-2.2	2.3	12	ANXA6|ATP6V0B|CD68|IRAK2|IRF7|NCF4|SLC11A1|TFRC|TCIRG1|IFITM3|SORCS2|RAB15	GRI-MGI_up
GO Cellular Components	GO:0044304	main axon	-2.1	5.2	4	MAP1B|MAPT|MYOC|THY1	GRI-MGI_dn
GO Cellular Components	GO:0098984	neuron to neuron synapse	-2.1	2.4	10	ATP2B2|BNIP3|MAP1B|RPL38|HOMER1|SYNPO|CPEB3|IGSF9B|CLSTN2|SYT12	GRI-MGI_dn
GO Cellular Components	GO:0030666	endocytic vesicle membrane	-2.1	3.4	6	ATP6V0B|CD36|SLC11A1|FZD4|TCIRG1|TLR6	GRI-MGI_up
GO Cellular Components	GO:0030670	phagocytic vesicle membrane	-2	4.9	4	ATP6V0B|SLC11A1|TCIRG1|TLR6	GRI-MGI_up
GO Cellular Components	GO:0031594	neuromuscular junction	-2	4.9	4	CHRNA1|CHRND|KCNC4|PSEN2	GRI-MGI_up
GO Cellular Components	GO:0099240	intrinsic component of synaptic membrane	-2	3.4	6	CHRNA1|CHRND|GRM2|PSEN2|SLC1A2|PCDH17	GRI-MGI_up
GO Cellular Components	GO:0030425	dendrite	-2	2.1	14	CRHR2|GABRG1|GRM2|GRM7|KCNC4|MX2|NTF4|PSEN2|FZD4|PRSS12|TRAK1|ADCY10|SORCS2|KNDC1	GRI-MGI_up
GO Cellular Components	GO:0097447	dendritic tree	-2	2	14	CRHR2|GABRG1|GRM2|GRM7|KCNC4|MX2|NTF4|PSEN2|FZD4|PRSS12|TRAK1|ADCY10|SORCS2|KNDC1	GRI-MGI_up
GO Molecular Functions	GO:0004175	endopeptidase activity	-6	3.9	18	BMP1|DPP4|HGF|LTF|MMP8|MMP9|MMP14|MMP17|MASP1|PRTN3|PSEN2|PRSS12|ADAM19|ADAMTS7|RHBDF2|ADAMTS20|PRSS36|TMPRSS7	GRI-MGI_up
GO Molecular Functions	GO:0017171	serine hydrolase activity	-6	5.9	12	DPP4|HGF|LIPE|LTF|MMP8|MMP9|MASP1|PRTN3|PRSS12|RHBDF2|PRSS36|TMPRSS7	GRI-MGI_up
GO Molecular Functions	GO:0004252	serine-type endopeptidase activity	-5.8	6.3	11	DPP4|HGF|LTF|MMP8|MMP9|MASP1|PRTN3|PRSS12|RHBDF2|PRSS36|TMPRSS7	GRI-MGI_up
GO Molecular Functions	GO:0008233	peptidase activity	-5.4	3.1	21	BMP1|CPM|DPP4|HGF|LTF|MMP8|MMP9|MMP14|MMP17|MASP1|PRTN3|PSEN2|PRSS12|ADAM19|ADAMTS7|AGTPBP1|RHBDF2|ADAMTS20|PRSS36|UNC5CL|TMPRSS7	GRI-MGI_up
GO Molecular Functions	GO:0008236	serine-type peptidase activity	-5.3	5.5	11	DPP4|HGF|LTF|MMP8|MMP9|MASP1|PRTN3|PRSS12|RHBDF2|PRSS36|TMPRSS7	GRI-MGI_up
GO Molecular Functions	GO:0050662	coenzyme binding	-5.2	4.3	14	ABAT|ALDH2|ALDH1A3|CTH|HLCS|MAOB|ALDH6A1|SQLE|TM7SF2|GCAT|MCCC1|DUS1L|ETNPPL|GADL1	GRI-MGI_dn
GO Molecular Functions	GO:0070011	peptidase activity, acting on L-amino acid peptides	-5.1	3.1	20	BMP1|CPM|DPP4|HGF|LTF|MMP8|MMP9|MMP14|MMP17|MASP1|PRTN3|PSEN2|PRSS12|ADAM19|ADAMTS7|AGTPBP1|RHBDF2|ADAMTS20|PRSS36|TMPRSS7	GRI-MGI_up
GO Molecular Functions	GO:0004222	metalloendopeptidase activity	-4.9	7.4	8	BMP1|MMP8|MMP9|MMP14|MMP17|ADAM19|ADAMTS7|ADAMTS20	GRI-MGI_up
GO Molecular Functions	GO:0048037	cofactor binding	-4.8	3.2	18	ABAT|ALDH2|ALDH1A3|ASNS|CTH|CYP27A1|HLCS|MAOB|ALDH6A1|PGAM2|SQLE|TM7SF2|GCAT|MCCC1|DUS1L|ETNPPL|MMAB|GADL1	GRI-MGI_dn
GO Molecular Functions	GO:0008237	metallopeptidase activity	-4.6	5.2	10	BMP1|CPM|MMP8|MMP9|MMP14|MMP17|ADAM19|ADAMTS7|AGTPBP1|ADAMTS20	GRI-MGI_up
GO Molecular Functions	GO:0032027	myosin light chain binding	-4.2	35	3	MYH8|CXCR4|MYO19	GRI-MGI_up
GO Molecular Functions	GO:0044325	ion channel binding	-4	5.6	8	CALM1|CALM3|DIAPH1|HOMER1|RIMS1|NEDD4L|RANGRF|KCNIP2	GRI-MGI_dn
GO Molecular Functions	GO:0019955	cytokine binding	-4	5.6	8	CD36|IL2RA|IL6R|IL13RA2|ITGA4|PXDN|CXCR4|FZD4	GRI-MGI_up
GO Molecular Functions	GO:0019838	growth factor binding	-3.9	5.3	8	CD36|ERBB3|IL2RA|IL6R|KDR|PXDN|FGFRL1|RHBDF2	GRI-MGI_up
GO Molecular Functions	GO:0019842	vitamin binding	-3.8	5.2	8	ABAT|CTH|HLCS|GCAT|MCCC1|ETNPPL|MMAB|GADL1	GRI-MGI_dn
GO Molecular Functions	GO:0022804	active transmembrane transporter activity	-3.8	3.3	13	ABCA1|ATP2B3|ATP6V0B|LETM1|ABCC1|ATP6|SLC1A2|SLC4A1|SLC6A6|SLC11A1|TCIRG1|ABCA9|SLC38A4	GRI-MGI_up
GO Molecular Functions	GO:0016868	intramolecular transferase activity, phosphotransferases	-3.7	25	3	PGAM2|PGM1|PGM2L1	GRI-MGI_dn
GO Molecular Functions	GO:0043522	leucine zipper domain binding	-3.7	25	3	ATF4|DAPK3|MRTFA	GRI-MGI_dn
GO Molecular Functions	GO:0004601	peroxidase activity	-3.6	9	5	GPX2|HBB|PXDN|DUOX2|DUOX1	GRI-MGI_up
GO Molecular Functions	GO:0038024	cargo receptor activity	-3.6	6.9	6	ABCA1|CD36|ITGB2|LOXL2|TFRC|PRSS12	GRI-MGI_up
GO Molecular Functions	GO:0016773	phosphotransferase activity, alcohol group as acceptor	-3.6	2.5	19	CDK1|CDK6|ERBB3|IRAK2|KDR|LYN|MET|PFKL|PRKCD|PTK7|ROS1|STK17B|CIT|PANK1|FGFRL1|WNK3|STK33|MYLK3|NRK	GRI-MGI_up
GO Molecular Functions	GO:0070279	vitamin B6 binding	-3.5	8.4	5	ABAT|CTH|GCAT|ETNPPL|GADL1	GRI-MGI_dn
GO Molecular Functions	GO:0030170	pyridoxal phosphate binding	-3.5	8.4	5	ABAT|CTH|GCAT|ETNPPL|GADL1	GRI-MGI_dn
GO Molecular Functions	GO:0042626	ATPase activity, coupled to transmembrane movement of substances	-3.5	5.5	7	ABCA1|ATP2B3|ATP6V0B|ABCC1|ATP6|TCIRG1|ABCA9	GRI-MGI_up
GO Molecular Functions	GO:0043492	ATPase activity, coupled to movement of substances	-3.5	5.5	7	ABCA1|ATP2B3|ATP6V0B|ABCC1|ATP6|TCIRG1|ABCA9	GRI-MGI_up
GO Molecular Functions	GO:0004672	protein kinase activity	-3.5	2.6	17	CDK1|CDK6|ERBB3|IRAK2|KDR|LYN|MET|PRKCD|PTK7|ROS1|STK17B|CIT|FGFRL1|WNK3|STK33|MYLK3|NRK	GRI-MGI_up
GO Molecular Functions	GO:0016175	superoxide-generating NADPH oxidase activity	-3.5	22	3	NCF4|DUOX2|DUOX1	GRI-MGI_up
GO Molecular Functions	GO:0016684	oxidoreductase activity, acting on peroxide as acceptor	-3.5	8.4	5	GPX2|HBB|PXDN|DUOX2|DUOX1	GRI-MGI_up
GO Molecular Functions	GO:0015405	P-P-bond-hydrolysis-driven transmembrane transporter activity	-3.4	5.2	7	ABCA1|ATP2B3|ATP6V0B|ABCC1|ATP6|TCIRG1|ABCA9	GRI-MGI_up
GO Molecular Functions	GO:0015399	primary active transmembrane transporter activity	-3.4	5.2	7	ABCA1|ATP2B3|ATP6V0B|ABCC1|ATP6|TCIRG1|ABCA9	GRI-MGI_up
GO Molecular Functions	GO:0031432	titin binding	-3.3	19	3	CALM1|CALM3|ANKRD23	GRI-MGI_dn
GO Molecular Functions	GO:0086008	voltage-gated potassium channel activity involved in cardiac muscle cell action potential repolariza	-3.3	18	3	KCNH2|KCNJ5|KCNIP2	GRI-MGI_dn
GO Molecular Functions	GO:0008289	lipid binding	-3.3	2.4	19	ABCA1|ANXA6|BAD|CD36|S1PR1|ICA1|LTF|LYN|MAG|NCF4|H2BC11|SNAP91|TLR6|ARHGAP26|STAP1|GSDMD|MTSS2|RBP7|GPIHBP1	GRI-MGI_up
GO Molecular Functions	GO:0004714	transmembrane receptor protein tyrosine kinase activity	-3.2	7.3	5	ERBB3|KDR|MET|ROS1|FGFRL1	GRI-MGI_up
GO Molecular Functions	GO:0004896	cytokine receptor activity	-3.2	5.8	6	IL2RA|IL6R|IL13RA2|CXCR4|FZD4|GPR75	GRI-MGI_up
GO Molecular Functions	GO:0005509	calcium ion binding	-3.2	2.4	18	ANXA6|BMP1|FBN2|LETM1|LOXL2|MASP1|S100A12|SPTA1|DLK1|SNED1|PCDH17|DUOX2|DUOX1|TESC|FSTL5|MEX3B|MYL10|VWCE	GRI-MGI_up
GO Molecular Functions	GO:0016491	oxidoreductase activity	-3.1	2.3	19	ALDH2|ALDH1A3|BCKDHB|BDH1|CDO1|CYP27A1|MAOB|ALDH6A1|SQLE|TM7SF2|RDH16|AASS|ENOX2|PRDX4|SLC27A5|DCXR|DUS1L|DHRS13|FRRS1	GRI-MGI_dn
GO Molecular Functions	GO:0030275	LRR domain binding	-3.1	16	3	ATF4|DAPK3|MRTFA	GRI-MGI_dn
GO Molecular Functions	GO:0016301	kinase activity	-3.1	2.3	19	CDK1|CDK6|ERBB3|IRAK2|KDR|LYN|MET|PFKL|PRKCD|PTK7|ROS1|STK17B|CIT|PANK1|FGFRL1|WNK3|STK33|MYLK3|NRK	GRI-MGI_up
GO Molecular Functions	GO:0004713	protein tyrosine kinase activity	-3.1	4.7	7	ERBB3|KDR|LYN|MET|PRKCD|ROS1|FGFRL1	GRI-MGI_up
GO Molecular Functions	GO:0005088	Ras guanyl-nucleotide exchange factor activity	-3.1	5.6	6	VAV1|RGP1|NET1|RAPGEF4|KNDC1|DENND2C	GRI-MGI_up
GO Molecular Functions	GO:0050664	oxidoreductase activity, acting on NAD(P)H, oxygen as acceptor	-3.1	16	3	NCF4|DUOX2|DUOX1	GRI-MGI_up
GO Molecular Functions	GO:0003779	actin binding	-3	2.7	13	DIAPH1|FLNC|GSN|MAP1B|MAPT|PFN2|TNNC2|TNNI2|USH1C|SYNPO|PDLIM3|MRTFA|FHOD3	GRI-MGI_dn
GO Molecular Functions	GO:0035014	phosphatidylinositol 3-kinase regulator activity	-3	15	3	CISH|PIK3R5|AGAP2	GRI-MGI_up
GO Molecular Functions	GO:0017022	myosin binding	-3	6.5	5	ACTC1|MYH8|CXCR4|TRAK1|MYO19	GRI-MGI_up
GO Molecular Functions	GO:0016903	oxidoreductase activity, acting on the aldehyde or oxo group of donors	-2.9	8.6	4	ALDH2|ALDH1A3|BCKDHB|ALDH6A1	GRI-MGI_dn
GO Molecular Functions	GO:0015101	organic cation transmembrane transporter activity	-2.8	12	3	SLC7A8|SLC22A16|SLC25A45	GRI-MGI_dn
GO Molecular Functions	GO:0015026	coreceptor activity	-2.8	8.1	4	IGSF1|ITGA4|PTK7|CXCR4	GRI-MGI_up
GO Molecular Functions	GO:0019199	transmembrane receptor protein kinase activity	-2.8	5.8	5	ERBB3|KDR|MET|ROS1|FGFRL1	GRI-MGI_up
GO Molecular Functions	GO:0022890	inorganic cation transmembrane transporter activity	-2.7	2.4	15	ANXA6|ATP2B3|ATP6V0B|CHRNA1|CHRND|CNGA4|KCNC4|LETM1|ATP6|SLC1A2|SLC6A6|SLC11A1|KCNQ4|TCIRG1|LRRC38	GRI-MGI_up
GO Molecular Functions	GO:0046625	sphingolipid binding	-2.7	12	3	S1PR1|LYN|MAG	GRI-MGI_up
GO Molecular Functions	GO:0005085	guanyl-nucleotide exchange factor activity	-2.6	3.5	8	VAV1|VAV2|RGP1|PREB|NET1|RAPGEF4|KNDC1|DENND2C	GRI-MGI_up
GO Molecular Functions	GO:0016209	antioxidant activity	-2.6	5.4	5	GPX2|HBB|PXDN|DUOX2|DUOX1	GRI-MGI_up
GO Molecular Functions	GO:0016866	intramolecular transferase activity	-2.5	10	3	PGAM2|PGM1|PGM2L1	GRI-MGI_dn
GO Molecular Functions	GO:0005249	voltage-gated potassium channel activity	-2.5	5.1	5	KCNH2|KCNJ5|KCNS3|KCNIP2|KCNT1	GRI-MGI_dn
GO Molecular Functions	GO:0017124	SH3 domain binding	-2.5	4.3	6	INPP5D|LYN|ADAM19|SYNJ2|CIT|AFAP1L1	GRI-MGI_up
GO Molecular Functions	GO:0042165	neurotransmitter binding	-2.5	6.7	4	ALAS2|CHRNA1|CHRND|SLC6A6	GRI-MGI_up
GO Molecular Functions	GO:0016887	ATPase activity	-2.5	2.7	11	ABCA1|ACTC1|ATP2B3|ATP6V0B|ABCC1|ATP6|MYH3|MYH8|TCIRG1|ABCA9|MYO19	GRI-MGI_up
GO Molecular Functions	GO:0000146	microfilament motor activity	-2.4	9.7	3	MYH3|MYH8|MYO19	GRI-MGI_up
GO Molecular Functions	GO:0008324	cation transmembrane transporter activity	-2.4	2.2	15	ANXA6|ATP2B3|ATP6V0B|CHRNA1|CHRND|CNGA4|KCNC4|LETM1|ATP6|SLC1A2|SLC6A6|SLC11A1|KCNQ4|TCIRG1|LRRC38	GRI-MGI_up
GO Molecular Functions	GO:0042803	protein homodimerization activity	-2.4	2.2	15	ALDH3A2|CENPF|DPP4|IL6R|IRAK2|MAG|CITED1|MASP1|SLC4A1|SLC11A1|TFRC|FZD4|PANK1|TESC|TENM3	GRI-MGI_up
GO Molecular Functions	GO:0008047	enzyme activator activity	-2.4	2.3	13	BAD|ERBB3|LTF|MMP17|NCF4|PRKCD|RGS4|PREB|TBC1D8|ARHGAP26|ARHGAP28|MTSS2|AGAP2	GRI-MGI_up
GO Molecular Functions	GO:0042623	ATPase activity, coupled	-2.4	2.9	9	ABCA1|ATP2B3|ATP6V0B|ABCC1|ATP6|MYH3|TCIRG1|ABCA9|MYO19	GRI-MGI_up
GO Molecular Functions	GO:0008235	metalloexopeptidase activity	-2.4	6	4	CPM|MMP14|MMP17|AGTPBP1	GRI-MGI_up
GO Molecular Functions	GO:0022843	voltage-gated cation channel activity	-2.3	3.9	6	KCNH2|KCNJ5|KCNS3|TSPOAP1|KCNIP2|KCNT1	GRI-MGI_dn
GO Molecular Functions	GO:0048306	calcium-dependent protein binding	-2.3	5.8	4	ANXA7|CALM3|RAC3|TNNC2	GRI-MGI_dn
GO Molecular Functions	GO:0005509	calcium ion binding	-2.3	2	16	ANXA7|CALM1|CALM3|CDH18|GSN|LRP2|TNNC2|NOL3|FSTL4|PLCB1|KCNIP2|CLSTN2|SMOC2|SYT12|FBLN7|UNC13C	GRI-MGI_dn
GO Molecular Functions	GO:0071814	protein-lipid complex binding	-2.3	8.5	3	ABCA1|CD36|GPIHBP1	GRI-MGI_up
GO Molecular Functions	GO:0071813	lipoprotein particle binding	-2.3	8.5	3	ABCA1|CD36|GPIHBP1	GRI-MGI_up
GO Molecular Functions	GO:0005244	voltage-gated ion channel activity	-2.2	3.2	7	KCNH2|KCNJ5|KCNS3|TSPOAP1|KCNIP2|KCNT1|TMEM109	GRI-MGI_dn
GO Molecular Functions	GO:0016620	oxidoreductase activity, acting on the aldehyde or oxo group of donors, NAD or NADP as acceptor	-2.2	7.7	3	ALDH2|ALDH1A3|ALDH6A1	GRI-MGI_dn
GO Molecular Functions	GO:0022832	voltage-gated channel activity	-2.2	3.2	7	KCNH2|KCNJ5|KCNS3|TSPOAP1|KCNIP2|KCNT1|TMEM109	GRI-MGI_dn
GO Molecular Functions	GO:0042578	phosphoric ester hydrolase activity	-2.2	2.6	10	ACP5|INPP5D|MYH3|MYH8|SYNJ2|LPIN2|SMPDL3A|PPM1E|GPCPD1|PLCD3	GRI-MGI_up
GO Molecular Functions	GO:1901681	sulfur compound binding	-2.1	2.8	8	HLCS|ALDH6A1|CCN3|SULT1A3|LIPG|MCCC1|SMOC2|FBLN7	GRI-MGI_dn
GO Molecular Functions	GO:0019900	kinase binding	-2.1	1.9	16	ATF4|CALM1|CALM3|CDKN2C|MAPT|MYOC|PFKFB1|MAP2K6|RAC3|THY1|TUBA4A|MAPRE2|IGSF9B|PARD6A|PRKAG3|MAPKAP1	GRI-MGI_dn
GO Molecular Functions	GO:0019829	cation-transporting ATPase activity	-2.1	5.2	4	ATP2B3|ATP6V0B|ATP6|TCIRG1	GRI-MGI_up
GO Molecular Functions	GO:0042625	ATPase coupled ion transmembrane transporter activity	-2.1	5.1	4	ATP2B3|ATP6V0B|ATP6|TCIRG1	GRI-MGI_up
GO Molecular Functions	GO:0022853	active ion transmembrane transporter activity	-2.1	5.1	4	ATP2B3|ATP6V0B|ATP6|TCIRG1	GRI-MGI_up
GO Molecular Functions	GO:0008083	growth factor activity	-2.1	3.5	6	AGT|BMP1|FGF9|HGF|NTF4|PPBP	GRI-MGI_up
GO Molecular Functions	GO:0008238	exopeptidase activity	-2.1	4	5	CPM|DPP4|MMP14|MMP17|AGTPBP1	GRI-MGI_up
GO Molecular Functions	GO:0044769	ATPase activity, coupled to transmembrane movement of ions, rotational mechanism	-2.1	7.2	3	ATP6V0B|ATP6|TCIRG1	GRI-MGI_up
GO Molecular Functions	GO:0015077	monovalent inorganic cation transmembrane transporter activity	-2.1	2.4	10	ATP6V0B|KCNC4|LETM1|ATP6|SLC1A2|SLC6A6|SLC11A1|KCNQ4|TCIRG1|LRRC38	GRI-MGI_up
GO Molecular Functions	GO:0104005	hijacked molecular function	-2	4.9	4	CDK1|DPP4|TFRC|CXCR4	GRI-MGI_up
GO Molecular Functions	GO:0001618	virus receptor activity	-2	4.9	4	CDK1|DPP4|TFRC|CXCR4	GRI-MGI_up
GO Molecular Functions	GO:0001784	phosphotyrosine residue binding	-2	6.9	3	VAV1|VAV2|STAP1	GRI-MGI_up
GO Molecular Functions	GO:0019904	protein domain specific binding	-2	2	15	ATP2B3|RUNX2|ICA1|INPP5D|LYN|CITED1|EZR|LAT2|FZD4|ADAM19|SYNJ2|CIT|TRAK1|PPARGC1B|AFAP1L1	GRI-MGI_up
Hallmark Gene Sets	M5921	HALLMARK COMPLEMENT	-7.5	6.6	14	CD36|CPM|DPP4|IRF7|LCP2|LTF|LYN|MMP8|MMP14|OLR1|PRKCD|S100A12|PIK3R5|PRSS36	GRI-MGI_up
Hallmark Gene Sets	M5932	HALLMARK INFLAMMATORY RESPONSE	-5	5.2	11	ABCA1|IRAK2|IRF7|LCP2|LYN|MET|MMP14|OLR1|ROS1|SLC1A2|PIK3R5	GRI-MGI_up
Hallmark Gene Sets	M5950	HALLMARK ALLOGRAFT REJECTION	-5	5.2	11	BCAT1|IL2RA|IRF7|ITGAL|ITGB2|LCP2|LYN|MMP9|NCF4|SPI1|TLR6	GRI-MGI_up
Hallmark Gene Sets	M5913	HALLMARK INTERFERON GAMMA RESPONSE	-4.2	4.7	10	IFIT1|IRF7|LCP2|MX2|ISG15|IFITM3|IFI44L|PARP14|DDX60|ZBP1	GRI-MGI_up
Hallmark Gene Sets	M5953	HALLMARK KRAS SIGNALING UP	-4.2	4.7	10	ARG1|FGF9|ITGB2|MMP9|PPBP|LAT2|CXCR4|SNAP91|ANGPTL4|PLVAP	GRI-MGI_up
Hallmark Gene Sets	M5892	HALLMARK CHOLESTEROL HOMEOSTASIS	-3.8	7.3	6	MVD|PDK3|SQLE|TM7SF2|PMVK|TNFRSF12A	GRI-MGI_dn
Hallmark Gene Sets	M5905	HALLMARK ADIPOGENESIS	-3.5	4.2	9	ABCA1|ACADL|CD36|CPT2|LIPE|PFKL|FZD4|PREB|ANGPTL4	GRI-MGI_up
Hallmark Gene Sets	M5911	HALLMARK INTERFERON ALPHA RESPONSE	-3.2	5.8	6	IRF7|ISG15|IFITM3|IFI44L|PARP14|DDX60	GRI-MGI_up
Hallmark Gene Sets	M5942	HALLMARK UV RESPONSE DN	-3	4.6	7	RUNX1|ICA1|MET|ABCC1|RGS4|VAV2|SYNJ2	GRI-MGI_up
Hallmark Gene Sets	M5909	HALLMARK MYOGENESIS	-2.8	3.7	8	ACTC1|CD36|CHRNA1|ERBB3|GADD45B|MYH3|MYH8|PSEN2	GRI-MGI_up
Hallmark Gene Sets	M5924	HALLMARK MTORC1 SIGNALING	-2.8	3.7	8	BCAT1|GOT1|ITGB2|PFKL|SLC6A6|TFRC|CXCR4|NUP205	GRI-MGI_up
Hallmark Gene Sets	M5956	HALLMARK KRAS SIGNALING DN	-2.8	3.6	8	EPHA5|GAMT|GDNF|PTGFR|SLC16A7|SYNPO|CPEB3|TENT5C	GRI-MGI_dn
Hallmark Gene Sets	M5945	HALLMARK HEME METABOLISM	-2.8	3.7	8	ACP5|ALAS2|E2F2|HBB|SLC4A1|SPTA1|TFRC|LPIN2	GRI-MGI_up
Hallmark Gene Sets	M5915	HALLMARK APICAL JUNCTION	-2.7	3.6	8	CLDN7|FLNC|GAMT|HRAS|KCNH2|MVD|MAPK11|THY1	GRI-MGI_dn
Hallmark Gene Sets	M5945	HALLMARK HEME METABOLISM	-2.7	3.6	8	ASNS|ACKR1|H1-0|ALDH6A1|XK|ARL2BP|TENT5C|FN3K	GRI-MGI_dn
Hallmark Gene Sets	M5906	HALLMARK ESTROGEN RESPONSE EARLY	-2.7	3.6	8	ABAT|AR|CLDN7|KRT8|MAPT|PDLIM3|CHPT1|SYT12	GRI-MGI_dn
Hallmark Gene Sets	M5941	HALLMARK UV RESPONSE UP	-2.7	4	7	ASNS|CDC34|CDO1|FOSB|KCNH2|TUBA4A|PDLIM3	GRI-MGI_dn
Hallmark Gene Sets	M5946	HALLMARK COAGULATION	-2.4	4.1	6	BMP1|DPP4|MMP8|MMP9|MMP14|OLR1	GRI-MGI_up
Hallmark Gene Sets	M5947	HALLMARK IL2 STAT5 SIGNALING	-2.2	3.3	7	CISH|COCH|IL2RA|GADD45B|ADAM19|IFITM3|SMPDL3A	GRI-MGI_up
Hallmark Gene Sets	M5930	HALLMARK EPITHELIAL MESENCHYMAL TRANSITION	-2.2	3.3	7	BMP1|FBN2|LOXL2|MMP14|GADD45B|RGS4|COLGALT1	GRI-MGI_up
Hallmark Gene Sets	M5944	HALLMARK ANGIOGENESIS	-2.2	7.8	3	OLR1|VAV2|PGLYRP1	GRI-MGI_up
Hallmark Gene Sets	M5935	HALLMARK FATTY ACID METABOLISM	-2.1	3.6	6	ACADL|ALDH3A2|CD36|CPT2|HADHB|TP53INP2	GRI-MGI_up
Hallmark Gene Sets	M5902	HALLMARK APOPTOSIS	-2.1	3.5	6	ERBB3|HGF|GADD45B|PSEN2|IFITM3|BMF	GRI-MGI_up
KEGG Pathway	hsa04670	Leukocyte transendothelial migration	-7.4	9	11	ITGA4|ITGAL|ITGB2|MMP9|NCF4|VAV1|VAV2|EZR|CXCR4|RAPGEF4|MYL10	GRI-MGI_up
KEGG Pathway	hsa04912	GnRH signaling pathway	-5.1	7.8	8	ATF4|CALM1|CALM3|HRAS|PRKCA|MAPK11|MAP2K6|PLCB1	GRI-MGI_dn
KEGG Pathway	hsa04720	Long-term potentiation	-5	9.4	7	ATF4|CALM1|CALM3|HRAS|PPP1R1A|PRKCA|PLCB1	GRI-MGI_dn
KEGG Pathway	hsa03320	PPAR signaling pathway	-4.9	9.1	7	ACADL|CD36|CPT1B|CPT2|OLR1|ANGPTL4|PLIN5	GRI-MGI_up
KEGG Pathway	hsa05144	Malaria	-4.9	11	6	CD36|HBB|HGF|ITGAL|ITGB2|MET	GRI-MGI_up
KEGG Pathway	hsa00280	Valine, leucine and isoleucine degradation	-4.8	11	6	ABAT|ALDH2|BCKDHB|ALDH6A1|MCCC1|MCCC2	GRI-MGI_dn
KEGG Pathway	hsa00410	beta-Alanine metabolism	-4.7	15	5	ABAT|ALDH2|ALDH1A3|ALDH6A1|GADL1	GRI-MGI_dn
KEGG Pathway	hsa04145	Phagosome	-4.4	5.5	9	ATP6V0B|CD36|ITGB2|NCF4|OLR1|TFRC|TCIRG1|TLR6|TUBB1	GRI-MGI_up
KEGG Pathway	hsa00260	Glycine, serine and threonine metabolism	-4.1	11	5	CTH|GAMT|MAOB|PGAM2|GCAT	GRI-MGI_dn
KEGG Pathway	hsa04810	Regulation of actin cytoskeleton	-4	4.4	10	FGF9|ITGA4|ITGAL|ITGB2|VAV1|VAV2|EZR|CYFIP2|MYLK3|MYL10	GRI-MGI_up
KEGG Pathway	hsa00071	Fatty acid degradation	-4	11	5	ACADL|ALDH3A2|CPT1B|CPT2|HADHB	GRI-MGI_up
KEGG Pathway	hsa04728	Dopaminergic synapse	-4	5.6	8	ATF4|CALM1|CALM3|KCNJ5|MAOB|PRKCA|MAPK11|PLCB1	GRI-MGI_dn
KEGG Pathway	hsa05031	Amphetamine addiction	-4	8	6	ATF4|CALM1|CALM3|FOSB|MAOB|PRKCA	GRI-MGI_dn
KEGG Pathway	hsa05218	Melanoma	-4	8.1	6	BAD|CDK6|E2F2|FGF9|HGF|MET	GRI-MGI_up
KEGG Pathway	hsa04015	Rap1 signaling pathway	-3.9	4.3	10	CALM1|CALM3|HRAS|PFN2|PRKCA|MAPK11|MAP2K6|RAC3|PLCB1|PARD6A	GRI-MGI_dn
KEGG Pathway	hsa04922	Glucagon signaling pathway	-3.8	6.1	7	ATF4|CALM1|CALM3|PFKFB1|PGAM2|PLCB1|PRKAG3	GRI-MGI_dn
KEGG Pathway	hsa04261	Adrenergic signaling in cardiomyocytes	-3.7	5	8	ATF4|ATP2B2|CALM1|CALM3|PPP1R1A|PRKCA|MAPK11|PLCB1	GRI-MGI_dn
KEGG Pathway	hsa01521	EGFR tyrosine kinase inhibitor resistance	-3.7	7.1	6	BAD|ERBB3|HGF|IL6R|KDR|MET	GRI-MGI_up
KEGG Pathway	hsa_M00036	Leucine degradation, leucine => acetoacetate + acetyl-CoA	-3.5	21	3	BCKDHB|MCCC1|MCCC2	GRI-MGI_dn
KEGG Pathway	M00036	Leucine degradation, leucine => acetoacetate + acetyl-CoA	-3.5	21	3	BCKDHB|MCCC1|MCCC2	GRI-MGI_dn
KEGG Pathway	hsa04510	Focal adhesion	-3.5	4.2	9	BAD|HGF|ITGA4|KDR|MET|VAV1|VAV2|MYLK3|MYL10	GRI-MGI_up
KEGG Pathway	hsa04015	Rap1 signaling pathway	-3.3	4	9	FGF9|HGF|ITGAL|ITGB2|KDR|LCP2|MET|VAV2|RAPGEF4	GRI-MGI_up
KEGG Pathway	hsa04750	Inflammatory mediator regulation of TRP channels	-3.1	5.6	6	CALM1|CALM3|PRKCA|MAPK11|MAP2K6|PLCB1	GRI-MGI_dn
KEGG Pathway	hsa04915	Estrogen signaling pathway	-3.1	5.5	6	ATF4|CALM1|CALM3|HRAS|KCNJ5|PLCB1	GRI-MGI_dn
KEGG Pathway	hsa04664	Fc epsilon RI signaling pathway	-3.1	6.9	5	INPP5D|LCP2|LYN|VAV1|VAV2	GRI-MGI_up
KEGG Pathway	hsa04664	Fc epsilon RI signaling pathway	-3	6.6	5	HRAS|PRKCA|MAPK11|MAP2K6|RAC3	GRI-MGI_dn
KEGG Pathway	hsa05200	Pathways in cancer	-2.9	2.8	12	BAD|RUNX1|CDK6|E2F2|FGF9|HGF|MET|MMP9|SPI1|TRAF3|CXCR4|FZD4	GRI-MGI_up
KEGG Pathway	hsa04024	cAMP signaling pathway	-2.9	3.8	8	ATP2B3|BAD|CNGA4|LIPE|VAV1|VAV2|RAPGEF4|ADCY10	GRI-MGI_up
KEGG Pathway	hsa04921	Oxytocin signaling pathway	-2.8	4.2	7	CALM1|CALM3|HRAS|KCNJ5|PRKCA|PLCB1|PRKAG3	GRI-MGI_dn
KEGG Pathway	hsa05205	Proteoglycans in cancer	-2.8	3.7	8	ERBB3|HGF|KDR|MET|MMP9|VAV2|EZR|FZD4	GRI-MGI_up
KEGG Pathway	hsa01212	Fatty acid metabolism	-2.8	7.8	4	ACADL|CPT1B|CPT2|HADHB	GRI-MGI_up
KEGG Pathway	hsa04722	Neurotrophin signaling pathway	-2.8	4.7	6	BAD|IRAK2|NTF4|PRKCD|PSEN2|TP73	GRI-MGI_up
KEGG Pathway	hsa04925	Aldosterone synthesis and secretion	-2.7	5.5	5	ATF4|CALM1|CALM3|PRKCA|PLCB1	GRI-MGI_dn
KEGG Pathway	hsa00330	Arginine and proline metabolism	-2.6	7.2	4	ALDH2|GAMT|MAOB|AGMAT	GRI-MGI_dn
KEGG Pathway	hsa00340	Histidine metabolism	-2.6	11	3	ALDH2|ALDH1A3|MAOB	GRI-MGI_dn
KEGG Pathway	hsa05323	Rheumatoid arthritis	-2.6	5.2	5	ACP5|ATP6V0B|ITGAL|ITGB2|TCIRG1	GRI-MGI_up
KEGG Pathway	hsa04970	Salivary secretion	-2.5	5	5	ATP2B2|CALM1|CALM3|PRKCA|PLCB1	GRI-MGI_dn
KEGG Pathway	hsa04666	Fc gamma R-mediated phagocytosis	-2.5	5.1	5	INPP5D|LYN|PRKCD|VAV1|VAV2	GRI-MGI_up
KEGG Pathway	hsa05150	Staphylococcus aureus infection	-2.5	6.7	4	C1QB|ITGAL|ITGB2|MASP1	GRI-MGI_up
KEGG Pathway	hsa04370	VEGF signaling pathway	-2.4	6.1	4	HRAS|PRKCA|MAPK11|RAC3	GRI-MGI_dn
KEGG Pathway	hsa04020	Calcium signaling pathway	-2.4	3.5	7	ATP2B2|CALM1|CALM3|PRKCA|PTGFR|TNNC2|PLCB1	GRI-MGI_dn
KEGG Pathway	hsa04713	Circadian entrainment	-2.4	4.7	5	CALM1|CALM3|KCNJ5|PRKCA|PLCB1	GRI-MGI_dn
KEGG Pathway	hsa04640	Hematopoietic cell lineage	-2.4	4.8	5	CD36|IL2RA|IL6R|ITGA4|TFRC	GRI-MGI_up
KEGG Pathway	hsa04151	PI3K-Akt signaling pathway	-2.4	2.7	10	BAD|CDK6|FGF9|HGF|IL2RA|IL6R|ITGA4|KDR|MET|PIK3R5	GRI-MGI_up
KEGG Pathway	hsa04933	AGE-RAGE signaling pathway in diabetic complications	-2.3	4.6	5	DIAPH1|HRAS|PRKCA|MAPK11|PLCB1	GRI-MGI_dn
KEGG Pathway	hsa00640	Propanoate metabolism	-2.3	8.5	3	ABAT|BCKDHB|ALDH6A1	GRI-MGI_dn
KEGG Pathway	hsa04723	Retrograde endocannabinoid signaling	-2.3	4.5	5	KCNJ5|PRKCA|MAPK11|RIMS1|PLCB1	GRI-MGI_dn
KEGG Pathway	hsa04916	Melanogenesis	-2.3	4.5	5	CALM1|CALM3|HRAS|PRKCA|PLCB1	GRI-MGI_dn
KEGG Pathway	hsa05214	Glioma	-2.3	5.6	4	CALM1|CALM3|HRAS|PRKCA	GRI-MGI_dn
KEGG Pathway	hsa05206	MicroRNAs in cancer	-2.3	2.8	9	CDK6|E2F2|ERBB3|EZH2|MET|MMP9|ABCC1|EZR|BMF	GRI-MGI_up
KEGG Pathway	hsa04137	Mitophagy - animal	-2.2	5.6	4	ATF4|BNIP3|HRAS|FIS1	GRI-MGI_dn
KEGG Pathway	hsa00010	Glycolysis / Gluconeogenesis	-2.2	5.4	4	ALDH2|ALDH1A3|PGAM2|PGM1	GRI-MGI_dn
KEGG Pathway	hsa05203	Viral carcinogenesis	-2.2	3.3	7	BAD|CDK1|CDK6|IRF7|LYN|TRAF3|H2BC11	GRI-MGI_up
KEGG Pathway	hsa05120	Epithelial cell signaling in Helicobacter pylori infection	-2.2	5.5	4	ATP6V0B|LYN|MET|TCIRG1	GRI-MGI_up
KEGG Pathway	hsa04115	p53 signaling pathway	-2.2	5.4	4	CDK1|CDK6|GADD45B|TP73	GRI-MGI_up
KEGG Pathway	hsa04662	B cell receptor signaling pathway	-2.2	5.3	4	INPP5D|LYN|VAV1|VAV2	GRI-MGI_up
KEGG Pathway	hsa05220	Chronic myeloid leukemia	-2.2	5.3	4	BAD|RUNX1|CDK6|E2F2	GRI-MGI_up
KEGG Pathway	hsa04010	MAPK signaling pathway	-2.1	2.8	8	ATF4|FLNC|HRAS|MAPT|PRKCA|MAPK11|MAP2K6|RAC3	GRI-MGI_dn
KEGG Pathway	hsa04726	Serotonergic synapse	-2.1	4	5	HRAS|KCNJ5|MAOB|PRKCA|PLCB1	GRI-MGI_dn
KEGG Pathway	hsa01230	Biosynthesis of amino acids	-2.1	5	4	ARG1|BCAT1|GOT1|PFKL	GRI-MGI_up
KEGG Pathway	hsa04918	Thyroid hormone synthesis	-2	4.9	4	ATF4|LRP2|PRKCA|PLCB1	GRI-MGI_dn
KEGG Pathway	hsa04971	Gastric acid secretion	-2	4.8	4	CALM1|CALM3|PRKCA|PLCB1	GRI-MGI_dn
Reactome Gene Sets	R-HSA-6798695	Neutrophil degranulation	-7.2	4.1	21	ARG1|CD36|CD68|CHIT1|HBB|ITGAL|ITGB2|LTF|MMP8|MMP9|OLR1|PFKL|PPBP|PRKCD|PRTN3|S100A12|SLC11A1|PGLYRP1|TCIRG1|GSDMD|UNC13D	GRI-MGI_up
Reactome Gene Sets	R-HSA-1474244	Extracellular matrix organization	-6	4.7	15	BMP1|FBN2|ITGA4|ITGAL|ITGB2|KDR|LOXL2|MFAP4|MMP8|MMP9|MMP14|MMP17|PXDN|ADAM19|COLGALT1	GRI-MGI_up
Reactome Gene Sets	R-HSA-112316	Neuronal System	-5.4	3.7	17	ABAT|ALDH2|CALM1|CALM3|HRAS|KCNH2|KCNJ5|KCNS3|MAPT|PRKCA|TUBA4A|TSPOAP1|HOMER1|RIMS1|PLCB1|PRKAG3|SYT12	GRI-MGI_dn
Reactome Gene Sets	R-HSA-112315	Transmission across Chemical Synapses	-5	4.3	13	ABAT|ALDH2|CALM1|CALM3|HRAS|KCNJ5|MAPT|PRKCA|TUBA4A|TSPOAP1|RIMS1|PLCB1|PRKAG3	GRI-MGI_dn
Reactome Gene Sets	R-HSA-109582	Hemostasis	-4.9	3	20	ATP2B3|CD36|HBB|HGF|INPP5D|ITGA4|ITGAL|ITGB2|LCP2|LYN|MAG|OLR1|PPBP|PRKCD|PRTN3|VAV1|VAV2|RAPGEF4|PIK3R5|TUBB1	GRI-MGI_up
Reactome Gene Sets	R-HSA-9619483	Activation of AMPK downstream of NMDARs	-4.8	16	5	CALM1|CALM3|MAPT|TUBA4A|PRKAG3	GRI-MGI_dn
Reactome Gene Sets	R-HSA-71291	Metabolism of amino acids and derivatives	-4.7	3.6	15	ASNS|BCKDHB|CDO1|CTH|GAMT|ALDH6A1|RPL37A|RPL38|AIMP2|AASS|GCAT|MCCC1|MCCC2|AGMAT|GADL1	GRI-MGI_dn
Reactome Gene Sets	R-HSA-114604	GPVI-mediated activation cascade	-4.5	13	5	LCP2|LYN|VAV1|VAV2|PIK3R5	GRI-MGI_up
Reactome Gene Sets	R-HSA-9006934	Signaling by Receptor Tyrosine Kinases	-4.5	3.1	17	ATP6V0B|ERBB3|FGF9|HGF|KDR|LYN|MET|MMP9|NCF4|NTF4|PRKCD|PSEN2|VAV1|VAV2|TCIRG1|CYFIP2|FGFRL1	GRI-MGI_up
Reactome Gene Sets	R-HSA-3371599	Defective HLCS causes multiple carboxylase deficiency	-4.3	39	3	HLCS|MCCC1|MCCC2	GRI-MGI_dn
Reactome Gene Sets	R-HSA-70895	Branched-chain amino acid catabolism	-4.1	17	4	BCKDHB|ALDH6A1|MCCC1|MCCC2	GRI-MGI_dn
Reactome Gene Sets	R-HSA-3323169	Defects in biotin (Btn) metabolism	-4.1	34	3	HLCS|MCCC1|MCCC2	GRI-MGI_dn
Reactome Gene Sets	R-HSA-5218921	VEGFR2 mediated cell proliferation	-4.1	17	4	CALM1|CALM3|HRAS|PRKCA	GRI-MGI_dn
Reactome Gene Sets	R-HSA-3296482	Defects in vitamin and cofactor metabolism	-4	16	4	HLCS|MCCC1|MCCC2|MMAB	GRI-MGI_dn
Reactome Gene Sets	R-HSA-191273	Cholesterol biosynthesis	-3.8	14	4	MVD|SQLE|TM7SF2|PMVK	GRI-MGI_dn
Reactome Gene Sets	R-HSA-449147	Signaling by Interleukins	-3.8	3	15	CD36|CISH|S1PR1|HGF|IL2RA|IL6R|IL13RA2|INPP5D|IRAK2|ITGB2|LYN|MMP9|PRTN3|S100A12|VAV1	GRI-MGI_up
Reactome Gene Sets	R-HSA-6785807	Interleukin-4 and Interleukin-13 signaling	-3.8	6.1	7	CD36|S1PR1|HGF|IL6R|IL13RA2|ITGB2|MMP9	GRI-MGI_up
Reactome Gene Sets	R-HSA-196780	Biotin transport and metabolism	-3.7	25	3	HLCS|MCCC1|MCCC2	GRI-MGI_dn
Reactome Gene Sets	R-HSA-8982491	Glycogen metabolism	-3.6	12	4	CALM1|CALM3|PGM1|PGM2L1	GRI-MGI_dn
Reactome Gene Sets	R-HSA-438064	Post NMDA receptor activation events	-3.6	6.8	6	CALM1|CALM3|HRAS|MAPT|TUBA4A|PRKAG3	GRI-MGI_dn
Reactome Gene Sets	R-HSA-8957322	Metabolism of steroids	-3.5	4.8	8	CYP27A1|LRP2|MVD|SQLE|TM7SF2|TSPOAP1|PMVK|SLC27A5	GRI-MGI_dn
Reactome Gene Sets	R-HSA-382551	Transport of small molecules	-3.5	2.4	19	ABCA1|ATP2B3|ATP6V0B|BMP1|RUNX1|HBB|LETM1|ABCC1|SLC1A2|SLC4A1|SLC6A6|SLC11A1|TFRC|TCIRG1|ABCA9|ANGPTL4|SLC38A4|WNK3|GPIHBP1	GRI-MGI_up
Reactome Gene Sets	R-HSA-2871796	FCERI mediated MAPK activation	-3.4	12	4	LCP2|LYN|VAV1|VAV2	GRI-MGI_up
Reactome Gene Sets	R-HSA-556833	Metabolism of lipids	-3.4	2.4	19	ABCA1|ACADL|AGT|ALDH3A2|CD36|CPT1B|CPT2|GPX2|HADHB|INPP5D|LIPE|ABCC1|SYNJ2|LPIN2|PIK3R5|ANGPTL4|GPCPD1|PNPLA2|PPARGC1B	GRI-MGI_up
Reactome Gene Sets	R-HSA-1592389	Activation of Matrix Metalloproteinases	-3.4	11	4	MMP8|MMP9|MMP14|MMP17	GRI-MGI_up
Reactome Gene Sets	R-HSA-2871809	FCERI mediated Ca+2 mobilization	-3.4	11	4	LCP2|LYN|VAV1|VAV2	GRI-MGI_up
Reactome Gene Sets	R-HSA-418359	Reduction of cytosolic Ca++ levels	-3.3	19	3	ATP2B2|CALM1|CALM3	GRI-MGI_dn
Reactome Gene Sets	R-HSA-1614558	Degradation of cysteine and homocysteine	-3.3	19	3	CDO1|CTH|GADL1	GRI-MGI_dn
Reactome Gene Sets	R-HSA-112314	Neurotransmitter receptors and postsynaptic signal transmission	-3.3	4	9	CALM1|CALM3|HRAS|KCNJ5|MAPT|PRKCA|TUBA4A|PLCB1|PRKAG3	GRI-MGI_dn
Reactome Gene Sets	R-HSA-166016	Toll Like Receptor 4 (TLR4) Cascade	-3.3	5	7	CD36|IRAK2|IRF7|ITGB2|S100A12|TRAF3|TLR6	GRI-MGI_up
Reactome Gene Sets	R-HSA-76002	Platelet activation, signaling and aggregation	-3.3	3.6	10	CD36|HGF|LCP2|LYN|PPBP|PRKCD|VAV1|VAV2|RAPGEF4|PIK3R5	GRI-MGI_up
Reactome Gene Sets	R-HSA-442755	Activation of NMDA receptors and postsynaptic events	-3.2	5.8	6	CALM1|CALM3|HRAS|MAPT|TUBA4A|PRKAG3	GRI-MGI_dn
Reactome Gene Sets	R-HSA-1222556	ROS and RNS production in phagocytes	-3.2	10	4	ATP6V0B|NCF4|SLC11A1|TCIRG1	GRI-MGI_up
Reactome Gene Sets	R-HSA-193704	p75 NTR receptor-mediated signalling	-3.2	5.8	6	BAD|MAG|PSEN2|VAV1|VAV2|NET1	GRI-MGI_up
Reactome Gene Sets	R-HSA-4420097	VEGFA-VEGFR2 Pathway	-3.2	5.7	6	KDR|NCF4|PRKCD|VAV1|VAV2|CYFIP2	GRI-MGI_up
Reactome Gene Sets	R-HSA-70221	Glycogen breakdown (glycogenolysis)	-3.1	16	3	CALM1|CALM3|PGM2L1	GRI-MGI_dn
Reactome Gene Sets	R-HSA-5210891	Uptake and function of anthrax toxins	-3.1	16	3	CALM1|CALM3|MAP2K6	GRI-MGI_dn
Reactome Gene Sets	R-HSA-4420097	VEGFA-VEGFR2 Pathway	-3.1	5.5	6	CALM1|CALM3|HRAS|PRKCA|MAPK11|MAPKAP1	GRI-MGI_dn
Reactome Gene Sets	R-HSA-202733	Cell surface interactions at the vascular wall	-3.1	4.8	7	INPP5D|ITGA4|ITGAL|ITGB2|LYN|MAG|OLR1	GRI-MGI_up
Reactome Gene Sets	R-HSA-2219528	PI3K/AKT Signaling in Cancer	-3.1	5.6	6	BAD|ERBB3|FGF9|HGF|MET|VAV1	GRI-MGI_up
Reactome Gene Sets	R-HSA-909733	Interferon alpha/beta signaling	-3.1	6.8	5	IFIT1|IRF7|MX2|ISG15|IFITM3	GRI-MGI_up
Reactome Gene Sets	R-HSA-209776	Metabolism of amine-derived hormones	-3.1	16	3	PNMT|DUOX2|DUOX1	GRI-MGI_up
Reactome Gene Sets	R-HSA-2243919	Crosslinking of collagen fibrils	-3.1	16	3	BMP1|LOXL2|PXDN	GRI-MGI_up
Reactome Gene Sets	R-HSA-5339562	Uptake and actions of bacterial toxins	-3	9.3	4	CALM1|CALM3|MAP2K6|SV2C	GRI-MGI_dn
Reactome Gene Sets	R-HSA-194138	Signaling by VEGF	-3	5.2	6	KDR|NCF4|PRKCD|VAV1|VAV2|CYFIP2	GRI-MGI_up
Reactome Gene Sets	R-HSA-1169408	ISG15 antiviral mechanism	-3	6.4	5	IFIT1|MX2|SEC13|ISG15|NUP205	GRI-MGI_up
Reactome Gene Sets	R-HSA-8876725	Protein methylation	-2.9	14	3	CALM1|CALM3|PRMT3	GRI-MGI_dn
Reactome Gene Sets	R-HSA-2426168	Activation of gene expression by SREBF (SREBP)	-2.9	8.6	4	MVD|SQLE|TM7SF2|PMVK	GRI-MGI_dn
Reactome Gene Sets	R-HSA-5362517	Signaling by Retinoic Acid	-2.9	8.4	4	ALDH1A3|PDK3|RXRG|RDH16	GRI-MGI_dn
Reactome Gene Sets	R-HSA-194138	Signaling by VEGF	-2.9	5	6	CALM1|CALM3|HRAS|PRKCA|MAPK11|MAPKAP1	GRI-MGI_dn
Reactome Gene Sets	R-HSA-2219530	Constitutive Signaling by Aberrant PI3K in Cancer	-2.9	6.2	5	ERBB3|FGF9|HGF|MET|VAV1	GRI-MGI_up
Reactome Gene Sets	R-HSA-204998	Cell death signalling via NRAGE, NRIF and NADE	-2.9	6.2	5	BAD|PSEN2|VAV1|VAV2|NET1	GRI-MGI_up
Reactome Gene Sets	R-HSA-913531	Interferon Signaling	-2.8	3.7	8	IFIT1|IRF7|MX2|PRKCD|SEC13|ISG15|IFITM3|NUP205	GRI-MGI_up
Reactome Gene Sets	R-HSA-442982	Ras activation upon Ca2+ influx through NMDA receptor	-2.8	13	3	CALM1|CALM3|HRAS	GRI-MGI_dn
Reactome Gene Sets	R-HSA-168898	Toll-like Receptor Cascades	-2.8	4.2	7	CD36|IRAK2|IRF7|ITGB2|S100A12|TRAF3|TLR6	GRI-MGI_up
Reactome Gene Sets	R-HSA-1989781	PPARA activates gene expression	-2.8	4.8	6	ABCA1|AGT|CD36|CPT2|ANGPTL4|PPARGC1B	GRI-MGI_up
Reactome Gene Sets	R-HSA-512988	Interleukin-3, Interleukin-5 and GM-CSF signaling	-2.8	7.8	4	IL2RA|INPP5D|LYN|VAV1	GRI-MGI_up
Reactome Gene Sets	R-HSA-1169410	Antiviral mechanism by IFN-stimulated genes	-2.8	5.8	5	IFIT1|MX2|SEC13|ISG15|NUP205	GRI-MGI_up
Reactome Gene Sets	R-HSA-400206	Regulation of lipid metabolism by PPARalpha	-2.8	4.7	6	ABCA1|AGT|CD36|CPT2|ANGPTL4|PPARGC1B	GRI-MGI_up
Reactome Gene Sets	R-HSA-9006931	Signaling by Nuclear Receptors	-2.7	3	10	ALDH1A3|CALM1|CALM3|FOSB|HRAS|PDK3|POLR2F|RXRG|RDH16|KANK1	GRI-MGI_dn
Reactome Gene Sets	R-HSA-425407	SLC-mediated transmembrane transport	-2.7	3.2	9	CALM1|CALM3|SLC16A7|SLC7A8|ARL2BP|SLC35C1|SLC4A10|SLC22A16|SLC2A12	GRI-MGI_dn
Reactome Gene Sets	R-HSA-3928665	EPH-ephrin mediated repulsion of cells	-2.7	7.4	4	LYN|MMP9|PSEN2|VAV2	GRI-MGI_up
Reactome Gene Sets	R-HSA-397014	Muscle contraction	-2.6	3.5	8	ATP2B2|CALM1|CALM3|KCNH2|TNNC2|TNNI2|RANGRF|KCNIP2	GRI-MGI_dn
Reactome Gene Sets	R-HSA-2980766	Nuclear Envelope Breakdown	-2.6	7.2	4	CDK1|SEC13|LPIN2|NUP205	GRI-MGI_up
Reactome Gene Sets	R-HSA-2029480	Fcgamma receptor (FCGR) dependent phagocytosis	-2.6	5.4	5	LYN|PRKCD|VAV1|VAV2|CYFIP2	GRI-MGI_up
Reactome Gene Sets	R-HSA-9006335	Signaling by Erythropoietin	-2.6	11	3	LYN|VAV1|PIK3R5	GRI-MGI_up
Reactome Gene Sets	R-HSA-5663202	Diseases of signal transduction by growth factor receptors and second messengers	-2.6	2.7	11	BAD|ERBB3|FGF9|HGF|KDR|MET|PSEN2|VAV1|FZD4|TRAK1|KREMEN1	GRI-MGI_up
Reactome Gene Sets	R-HSA-1474290	Collagen formation	-2.6	5.2	5	BMP1|LOXL2|MMP9|PXDN|COLGALT1	GRI-MGI_up
Reactome Gene Sets	R-HSA-1655829	Regulation of cholesterol biosynthesis by SREBP (SREBF)	-2.5	6.6	4	MVD|SQLE|TM7SF2|PMVK	GRI-MGI_dn
Reactome Gene Sets	R-HSA-112043	PLC beta mediated events	-2.5	6.6	4	CALM1|CALM3|PRKCA|PLCB1	GRI-MGI_dn
Reactome Gene Sets	R-HSA-112040	G-protein mediated events	-2.5	6.4	4	CALM1|CALM3|PRKCA|PLCB1	GRI-MGI_dn
Reactome Gene Sets	R-HSA-446728	Cell junction organization	-2.5	5	5	CDH18|CLDN7|FLNC|CADM1|PARD6A	GRI-MGI_dn
Reactome Gene Sets	R-HSA-5260271	Diseases of Immune System	-2.5	10	3	CD36|TRAF3|TLR6	GRI-MGI_up
Reactome Gene Sets	R-HSA-5602358	Diseases associated with the TLR signaling cascade	-2.5	10	3	CD36|TRAF3|TLR6	GRI-MGI_up
Reactome Gene Sets	R-HSA-8978868	Fatty acid metabolism	-2.5	3.7	7	ACADL|ALDH3A2|CPT1B|CPT2|GPX2|HADHB|ABCC1	GRI-MGI_up
Reactome Gene Sets	R-HSA-1280218	Adaptive Immune System	-2.5	2.1	17	CD36|INPP5D|ITGA4|ITGAL|ITGB2|LCP2|LYN|NCF4|SEC13|VAV1|TLR6|RAPGEF4|SEC31A|SPSB1|TUBB1|FBXO32|BTNL9	GRI-MGI_up
Reactome Gene Sets	R-HSA-1855204	Synthesis of IP3 and IP4 in the cytosol	-2.4	9.7	3	CALM1|CALM3|PLCB1	GRI-MGI_dn
Reactome Gene Sets	R-HSA-1614635	Sulfur amino acid metabolism	-2.4	9.7	3	CDO1|CTH|GADL1	GRI-MGI_dn
Reactome Gene Sets	R-HSA-195258	RHO GTPase Effectors	-2.4	2.8	10	AR|CALM1|CALM3|DIAPH1|PFN2|PRKCA|MAPK11|TUBA4A|MRTFA|CENPU	GRI-MGI_dn
Reactome Gene Sets	R-HSA-442742	CREB1 phosphorylation through NMDA receptor-mediated activation of RAS signaling	-2.4	9.3	3	CALM1|CALM3|HRAS	GRI-MGI_dn
Reactome Gene Sets	R-HSA-5218920	VEGFR2 mediated vascular permeability	-2.4	9.3	3	CALM1|CALM3|MAPKAP1	GRI-MGI_dn
Reactome Gene Sets	R-HSA-418360	Platelet calcium homeostasis	-2.4	9	3	ATP2B2|CALM1|CALM3	GRI-MGI_dn
Reactome Gene Sets	R-HSA-525793	Myogenesis	-2.4	9	3	MYF6|MAPK11|MAP2K6	GRI-MGI_dn
Reactome Gene Sets	R-HSA-193648	NRAGE signals death through JNK	-2.4	6.4	4	BAD|VAV1|VAV2|NET1	GRI-MGI_up
Reactome Gene Sets	R-HSA-194315	Signaling by Rho GTPases	-2.4	2.5	12	CENPF|NCF4|PRKCD|SEC13|VAV1|VAV2|H2BC11|NET1|CIT|ARHGAP26|CYFIP2|TUBB1	GRI-MGI_up
Reactome Gene Sets	R-HSA-114452	Activation of BH3-only proteins	-2.4	9.4	3	BAD|TP73|BMF	GRI-MGI_up
Reactome Gene Sets	R-HSA-1474228	Degradation of the extracellular matrix	-2.4	4	6	BMP1|FBN2|MMP8|MMP9|MMP14|MMP17	GRI-MGI_up
Reactome Gene Sets	R-HSA-2022090	Assembly of collagen fibrils and other multimeric structures	-2.4	6.1	4	BMP1|LOXL2|MMP9|PXDN	GRI-MGI_up
Reactome Gene Sets	R-HSA-917977	Transferrin endocytosis and recycling	-2.4	9.1	3	ATP6V0B|TFRC|TCIRG1	GRI-MGI_up
Reactome Gene Sets	R-HSA-9664407	Parasite infection	-2.4	6	4	LYN|VAV1|VAV2|CYFIP2	GRI-MGI_up
Reactome Gene Sets	R-HSA-9664417	Leishmania phagocytosis	-2.4	6	4	LYN|VAV1|VAV2|CYFIP2	GRI-MGI_up
Reactome Gene Sets	R-HSA-9664422	FCGR3A-mediated phagocytosis	-2.4	6	4	LYN|VAV1|VAV2|CYFIP2	GRI-MGI_up
Reactome Gene Sets	R-HSA-73887	Death Receptor Signalling	-2.4	3.9	6	BAD|MAG|PSEN2|VAV1|VAV2|NET1	GRI-MGI_up
Reactome Gene Sets	R-HSA-5576891	Cardiac conduction	-2.3	3.9	6	ATP2B2|CALM1|CALM3|KCNH2|RANGRF|KCNIP2	GRI-MGI_dn
Reactome Gene Sets	R-HSA-4086398	Ca2+ pathway	-2.3	5.8	4	CALM1|CALM3|PRKCA|PLCB1	GRI-MGI_dn
Reactome Gene Sets	R-HSA-196854	Metabolism of vitamins and cofactors	-2.3	3.3	7	CALM1|CALM3|HLCS|LRP2|MCCC1|MCCC2|MMAB	GRI-MGI_dn
Reactome Gene Sets	R-HSA-5626467	RHO GTPases activate IQGAPs	-2.3	8.5	3	CALM1|CALM3|TUBA4A	GRI-MGI_dn
Reactome Gene Sets	R-HSA-451326	Activation of kainate receptors upon glutamate binding	-2.3	8.5	3	CALM1|CALM3|PLCB1	GRI-MGI_dn
Reactome Gene Sets	R-HSA-5673000	RAF activation	-2.3	8.5	3	CALM1|CALM3|HRAS	GRI-MGI_dn
Reactome Gene Sets	R-HSA-421270	Cell-cell junction organization	-2.3	5.6	4	CDH18|CLDN7|CADM1|PARD6A	GRI-MGI_dn
Reactome Gene Sets	R-HSA-6811558	PI5P, PP2A and IER3 Regulate PI3K/AKT Signaling	-2.3	4.5	5	ERBB3|FGF9|HGF|MET|VAV1	GRI-MGI_up
Reactome Gene Sets	R-HSA-2187338	Visual phototransduction	-2.2	4.4	5	CALM1|CALM3|LRP2|PRKCA|RDH16	GRI-MGI_dn
Reactome Gene Sets	R-HSA-3858494	Beta-catenin independent WNT signaling	-2.2	3.7	6	CALM1|CALM3|PRKCA|RAC3|PLCB1|PARD6A	GRI-MGI_dn
Reactome Gene Sets	R-HSA-5668914	Diseases of metabolism	-2.2	2.9	8	CYP27A1|HLCS|PGM1|DCXR|MCCC1|MCCC2|ADAMTSL1|MMAB	GRI-MGI_dn
Reactome Gene Sets	R-HSA-3301854	Nuclear Pore Complex (NPC) Disassembly	-2.2	8	3	CDK1|SEC13|NUP205	GRI-MGI_up
Reactome Gene Sets	R-HSA-5684996	MAPK1/MAPK3 signaling	-2.2	3	8	CDK1|ERBB3|FGF9|HGF|IL2RA|IL6R|MET|SPTA1	GRI-MGI_up
Reactome Gene Sets	R-HSA-174824	Plasma lipoprotein assembly, remodeling, and clearance	-2.2	5.4	4	ABCA1|BMP1|ANGPTL4|GPIHBP1	GRI-MGI_up
Reactome Gene Sets	R-HSA-199418	Negative regulation of the PI3K/AKT network	-2.2	4.3	5	ERBB3|FGF9|HGF|MET|VAV1	GRI-MGI_up
Reactome Gene Sets	R-HSA-390522	Striated Muscle Contraction	-2.2	7.8	3	ACTC1|MYH3|MYH8	GRI-MGI_up
Reactome Gene Sets	R-HSA-2514859	Inactivation, recovery and regulation of the phototransduction cascade	-2.1	7.5	3	CALM1|CALM3|PRKCA	GRI-MGI_dn
Reactome Gene Sets	R-HSA-2514856	The phototransduction cascade	-2.1	7.3	3	CALM1|CALM3|PRKCA	GRI-MGI_dn
Reactome Gene Sets	R-HSA-111933	Calmodulin induced events	-2.1	7.3	3	CALM1|CALM3|PRKCA	GRI-MGI_dn
Reactome Gene Sets	R-HSA-111997	CaM pathway	-2.1	7.3	3	CALM1|CALM3|PRKCA	GRI-MGI_dn
Reactome Gene Sets	R-HSA-1445148	Translocation of SLC2A4 (GLUT4) to the plasma membrane	-2.1	5	4	CALM1|CALM3|TUBA4A|PRKAG3	GRI-MGI_dn
Reactome Gene Sets	R-HSA-1483257	Phospholipid metabolism	-2.1	3.1	7	HADHB|INPP5D|SYNJ2|LPIN2|PIK3R5|GPCPD1|PNPLA2	GRI-MGI_up
Reactome Gene Sets	R-HSA-2995410	Nuclear Envelope (NE) Reassembly	-2.1	5	4	CDK1|SEC13|NUP205|TUBB1	GRI-MGI_up
Reactome Gene Sets	R-HSA-111996	Ca-dependent events	-2	6.9	3	CALM1|CALM3|PRKCA	GRI-MGI_dn
Reactome Gene Sets	R-HSA-9675108	Nervous system development	-2	2.1	13	LYN|MAG|MET|MMP9|PLXNA2|PSEN2|SPTA1|VAV2|EZR|CXCR4|NTN1|TUBB1|AGAP2	GRI-MGI_up
Reactome Gene Sets	R-HSA-168276	NS1 Mediated Effects on Host Pathways	-2	6.9	3	SEC13|ISG15|NUP205	GRI-MGI_up
Reactome Gene Sets	R-HSA-168928	DDX58/IFIH1-mediated induction of interferon-alpha/beta	-2	4.8	4	IRF7|S100A12|TRAF3|ISG15	GRI-MGI_up
