# Supplementary material for: Profiling and Functional Analysis of Long Noncoding RNAs and mRNAs during Porcine Skeletal Muscle Development
Source: Int J Mol Sci. 2021 Jan 6;22(2):503. doi: 10.3390/ijms22020503 (PMC7825455; doi:10.3390/ijms22020503)
Supplement: Supplementary file 1 [file ijms-22-00503-s001.zip › TableS5.xlsx]

## Sheet: Sheet1
Table S5. Functional categories of DEGs in RSI-MGI comparison group.
Category	Term ID	Description	Log10 (Pvalue)	Enrichment	Count	Genes	GeneList
GO Biological Processes	GO:0019216	regulation of lipid metabolic process	-13	8.3	21	ACACA|AGT|EGR1|FASN|IDH1|INSIG1|LEP|LSS|ME1|SCD|SNAI2|THRSP|NR4A3|PEX11A|KLF4|NR1D1|MLXIPL|TRIB3|ELOVL5|ELOVL6|DGAT2	RSI-MGI_up
GO Biological Processes	GO:0046890	regulation of lipid biosynthetic process	-13	13	16	ACACA|EGR1|FASN|IDH1|INSIG1|LEP|LSS|SCD|SNAI2|THRSP|NR1D1|MLXIPL|TRIB3|ELOVL5|ELOVL6|DGAT2	RSI-MGI_up
GO Biological Processes	GO:0045444	fat cell differentiation	-13	12	17	HES1|INSIG1|LAMB3|LEP|LPL|NR4A2|RGS2|SFRP2|SNAI2|ZFP36|NR4A3|PEX11A|KLF4|NR1D1|ZNF385A|TRIB3|AACS	RSI-MGI_up
GO Biological Processes	GO:0032787	monocarboxylic acid metabolic process	-12	6.1	24	ABAT|ACACA|ACLY|ALDOC|CREM|FAH|FASN|IDH1|INSIG1|LEP|LPL|ME1|PFKFB3|SCD|NR4A3|NR1D1|LPIN2|ACOT11|MLXIPL|TRIB3|ELOVL5|AACS|ELOVL6|DGAT2	RSI-MGI_up
GO Biological Processes	GO:0019218	regulation of steroid metabolic process	-11	16	12	ACACA|AGT|EGR1|FASN|INSIG1|LEP|LSS|SCD|SNAI2|NR1D1|ELOVL6|DGAT2	RSI-MGI_up
GO Biological Processes	GO:0080135	regulation of cellular response to stress	-10	5.2	24	ARG2|CHEK1|CRYAB|CCN2|FKBP4|HSPA1L|HSPA8|HSPB1|HSP90AA1|DNAJB1|INSIG1|LEP|GADD45B|PPP1R10|SFRP2|SNAI2|TRAF3|NR4A3|KLF4|PLK2|HSPH1|ZNF385A|CHORDC1|ACKR3	RSI-MGI_up
GO Biological Processes	GO:0006631	fatty acid metabolic process	-9.7	7.3	17	ACACA|ACLY|CREM|FASN|INSIG1|LEP|LPL|SCD|NR4A3|LPIN2|ACOT11|MLXIPL|TRIB3|ELOVL5|AACS|ELOVL6|DGAT2	RSI-MGI_up
GO Biological Processes	GO:0050810	regulation of steroid biosynthetic process	-9.4	17	10	ACACA|EGR1|FASN|INSIG1|LEP|LSS|SCD|SNAI2|NR1D1|ELOVL6	RSI-MGI_up
GO Biological Processes	GO:0008610	lipid biosynthetic process	-9.4	5.1	22	ACACA|ACLY|EGR1|FASN|IDH1|INSIG1|LEP|LPL|LSS|PIK3C2G|SCD|SNAI2|THRSP|ST8SIA2|NR1D1|LPIN2|MLXIPL|TRIB3|ELOVL5|ELOVL6|DGAT2|ABHD3	RSI-MGI_up
GO Biological Processes	GO:0062012	regulation of small molecule metabolic process	-9.2	6.3	18	ACACA|AK4|EGR1|FASN|INSIG1|LEP|LSS|ME1|PFKFB3|SCD|SNAI2|NR4A3|NR1D1|MLXIPL|TRIB3|ELOVL5|ELOVL6|DGAT2	RSI-MGI_up
GO Biological Processes	GO:0051186	cofactor metabolic process	-9	5.4	20	ACACA|ACLY|ALAS2|ALDOC|FASN|HBB|HSP90AA1|IDH1|ME1|ABCC1|PFKFB3|SCD|TKT|SLC22A13|ALDH1L1|ACOT11|MLXIPL|ELOVL5|ELOVL6|DGAT2	RSI-MGI_up
GO Biological Processes	GO:0061077	chaperone-mediated protein folding	-8.5	22	8	FKBP4|HSPA1L|HSPA8|HSPB1|HSPE1|DNAJB1|HSPH1|CHORDC1	RSI-MGI_up
GO Biological Processes	GO:0006732	coenzyme metabolic process	-8.4	6.5	16	ACACA|ACLY|ALDOC|FASN|IDH1|ME1|PFKFB3|SCD|TKT|SLC22A13|ALDH1L1|ACOT11|MLXIPL|ELOVL5|ELOVL6|DGAT2	RSI-MGI_up
GO Biological Processes	GO:0035337	fatty-acyl-CoA metabolic process	-8.3	28	7	ACACA|ACLY|FASN|SCD|ELOVL5|ELOVL6|DGAT2	RSI-MGI_up
GO Biological Processes	GO:0048514	blood vessel morphogenesis	-8.1	4.8	20	AGT|ANXA2|C5AR1|CCN2|F3|HES1|HSPB1|JUNB|LEP|LOXL2|S100A1|SAT1|SFRP2|TNFAIP3|KLF4|ADAMTS1|KLF2|PLK2|ACKR3|APOLD1	RSI-MGI_up
GO Biological Processes	GO:0001568	blood vessel development	-8	4.4	21	AGT|ANXA2|C5AR1|CCN2|EGR1|F3|HES1|HSPB1|JUNB|LEP|LOXL2|S100A1|SAT1|SFRP2|TNFAIP3|KLF4|ADAMTS1|KLF2|PLK2|ACKR3|APOLD1	RSI-MGI_up
GO Biological Processes	GO:0045598	regulation of fat cell differentiation	-7.9	12	10	HES1|INSIG1|LEP|LPL|SFRP2|SNAI2|ZFP36|NR1D1|ZNF385A|TRIB3	RSI-MGI_up
GO Biological Processes	GO:0008202	steroid metabolic process	-7.8	6.9	14	ACACA|ACLY|AGT|EGR1|FASN|INSIG1|LEP|LSS|RDH5|SCD|SNAI2|NR1D1|ELOVL6|DGAT2	RSI-MGI_up
GO Biological Processes	GO:0072330	monocarboxylic acid biosynthetic process	-7.6	6.8	14	ABAT|ACACA|ACLY|ALDOC|FASN|INSIG1|LPL|PFKFB3|SCD|NR1D1|MLXIPL|TRIB3|ELOVL5|ELOVL6	RSI-MGI_up
GO Biological Processes	GO:0001525	angiogenesis	-7.6	5	18	AGT|ANXA2|C5AR1|CCN2|F3|HSPB1|LEP|LOXL2|S100A1|SAT1|SFRP2|TNFAIP3|KLF4|ADAMTS1|KLF2|PLK2|ACKR3|APOLD1	RSI-MGI_up
GO Biological Processes	GO:1900034	regulation of cellular response to heat	-7.6	17	8	CRYAB|FKBP4|HSPA1L|HSPA8|HSP90AA1|DNAJB1|HSPH1|CHORDC1	RSI-MGI_up
GO Biological Processes	GO:1901652	response to peptide	-7.5	5.2	17	AGT|CRHR2|CCN2|EGR1|IRF5|LEP|LPL|ABCC1|NR4A2|KLF10|TNFAIP3|NR4A3|KLF4|LPIN2|KLF2|CACYBP|TRIB3	RSI-MGI_up
GO Biological Processes	GO:0046949	fatty-acyl-CoA biosynthetic process	-7.4	31	6	ACACA|ACLY|FASN|SCD|ELOVL5|ELOVL6	RSI-MGI_up
GO Biological Processes	GO:0006694	steroid biosynthetic process	-7.3	9	11	ACACA|ACLY|EGR1|FASN|INSIG1|LEP|LSS|SCD|SNAI2|NR1D1|ELOVL6	RSI-MGI_up
GO Biological Processes	GO:0006633	fatty acid biosynthetic process	-7.2	10	10	ACACA|ACLY|FASN|INSIG1|LPL|SCD|MLXIPL|TRIB3|ELOVL5|ELOVL6	RSI-MGI_up
GO Biological Processes	GO:0006457	protein folding	-6.8	7.9	11	CRYAB|FKBP4|HSPA1L|HSPA8|HSPB1|HSP90AA1|HSPE1|DNAJB1|CCT4|HSPH1|CHORDC1	RSI-MGI_up
GO Biological Processes	GO:0016053	organic acid biosynthetic process	-6.8	5.3	15	ABAT|ACACA|ACLY|ALDOC|FASN|INSIG1|LPL|PFKFB3|PSPH|SCD|NR1D1|MLXIPL|TRIB3|ELOVL5|ELOVL6	RSI-MGI_up
GO Biological Processes	GO:0046394	carboxylic acid biosynthetic process	-6.8	5.3	15	ABAT|ACACA|ACLY|ALDOC|FASN|INSIG1|LPL|PFKFB3|PSPH|SCD|NR1D1|MLXIPL|TRIB3|ELOVL5|ELOVL6	RSI-MGI_up
GO Biological Processes	GO:0035383	thioester metabolic process	-6.6	13	8	ACACA|ACLY|FASN|SCD|ACOT11|ELOVL5|ELOVL6|DGAT2	RSI-MGI_up
GO Biological Processes	GO:0090407	organophosphate biosynthetic process	-6.6	4.2	18	ACACA|ACLY|AK4|ALDOC|FASN|IDH1|ME1|PFKFB3|PIK3C2G|SCD|TKT|SLC22A13|LPIN2|AK3|MLXIPL|ELOVL5|ELOVL6|ABHD3	RSI-MGI_up
GO Biological Processes	GO:0006637	acyl-CoA metabolic process	-6.6	13	8	ACACA|ACLY|FASN|SCD|ACOT11|ELOVL5|ELOVL6|DGAT2	RSI-MGI_up
GO Biological Processes	GO:0009117	nucleotide metabolic process	-6.5	4.2	18	ACACA|ACLY|AK4|ALDOC|FASN|HSPA8|IDH1|ME1|PFKFB3|SCD|TKT|SLC22A13|ACOT11|AK3|MLXIPL|ELOVL5|ELOVL6|DGAT2	RSI-MGI_up
GO Biological Processes	GO:0006753	nucleoside phosphate metabolic process	-6.4	4.1	18	ACACA|ACLY|AK4|ALDOC|FASN|HSPA8|IDH1|ME1|PFKFB3|SCD|TKT|SLC22A13|ACOT11|AK3|MLXIPL|ELOVL5|ELOVL6|DGAT2	RSI-MGI_up
GO Biological Processes	GO:0006695	cholesterol biosynthetic process	-6.4	15	7	ACACA|ACLY|FASN|INSIG1|LSS|SCD|ELOVL6	RSI-MGI_up
GO Biological Processes	GO:0008203	cholesterol metabolic process	-6.4	9.6	9	ACACA|ACLY|FASN|INSIG1|LEP|LSS|SCD|ELOVL6|DGAT2	RSI-MGI_up
GO Biological Processes	GO:1902653	secondary alcohol biosynthetic process	-6.3	15	7	ACACA|ACLY|FASN|INSIG1|LSS|SCD|ELOVL6	RSI-MGI_up
GO Biological Processes	GO:1902652	secondary alcohol metabolic process	-6.2	9.3	9	ACACA|ACLY|FASN|INSIG1|LEP|LSS|SCD|ELOVL6|DGAT2	RSI-MGI_up
GO Biological Processes	GO:0009165	nucleotide biosynthetic process	-6.2	5.6	13	ACACA|ACLY|AK4|ALDOC|FASN|ME1|PFKFB3|SCD|SLC22A13|AK3|MLXIPL|ELOVL5|ELOVL6	RSI-MGI_up
GO Biological Processes	GO:1901293	nucleoside phosphate biosynthetic process	-6.1	5.5	13	ACACA|ACLY|AK4|ALDOC|FASN|ME1|PFKFB3|SCD|SLC22A13|AK3|MLXIPL|ELOVL5|ELOVL6	RSI-MGI_up
GO Biological Processes	GO:0035384	thioester biosynthetic process	-6.1	19	6	ACACA|ACLY|FASN|SCD|ELOVL5|ELOVL6	RSI-MGI_up
GO Biological Processes	GO:0016126	sterol biosynthetic process	-6.1	14	7	ACACA|ACLY|FASN|INSIG1|LSS|SCD|ELOVL6	RSI-MGI_up
GO Biological Processes	GO:0071616	acyl-CoA biosynthetic process	-6.1	19	6	ACACA|ACLY|FASN|SCD|ELOVL5|ELOVL6	RSI-MGI_up
GO Biological Processes	GO:0046677	response to antibiotic	-6	6	12	ABAT|CRYAB|EGR1|HBB|HSP90AA1|LEP|RGS2|TNFAIP3|NR4A3|KLF4|KLF2|AACS	RSI-MGI_up
GO Biological Processes	GO:1901617	organic hydroxy compound biosynthetic process	-6	6.6	11	ACACA|ACLY|FASN|INSIG1|LEP|LSS|NR4A2|SCD|SNAI2|NR1D1|ELOVL6	RSI-MGI_up
GO Biological Processes	GO:0016125	sterol metabolic process	-6	8.8	9	ACACA|ACLY|FASN|INSIG1|LEP|LSS|SCD|ELOVL6|DGAT2	RSI-MGI_up
GO Biological Processes	GO:1901568	fatty acid derivative metabolic process	-6	8.6	9	ACACA|ACLY|FASN|ABCC1|SCD|ELOVL5|AACS|ELOVL6|DGAT2	RSI-MGI_up
GO Biological Processes	GO:0009152	purine ribonucleotide biosynthetic process	-5.9	6.5	11	ACACA|ACLY|AK4|ALDOC|FASN|PFKFB3|SCD|AK3|MLXIPL|ELOVL5|ELOVL6	RSI-MGI_up
GO Biological Processes	GO:1901615	organic hydroxy compound metabolic process	-5.9	4.5	15	ABAT|ACACA|ACLY|FAH|FASN|INSIG1|LEP|LSS|NR4A2|RDH5|SCD|SNAI2|NR1D1|ELOVL6|DGAT2	RSI-MGI_up
GO Biological Processes	GO:0051085	chaperone cofactor-dependent protein refolding	-5.9	26	5	HSPA1L|HSPA8|HSPE1|DNAJB1|HSPH1	RSI-MGI_up
GO Biological Processes	GO:0071396	cellular response to lipid	-5.9	4.3	16	ACACA|CD68|FKBP4|CXCL2|INSIG1|LEP|LPL|NR4A2|SNAI2|TNFAIP3|ZFP36|NR4A3|KLF4|NR1D1|AACS|DGAT2	RSI-MGI_up
GO Biological Processes	GO:0048871	multicellular organismal homeostasis	-5.8	4.7	14	ABAT|ACACA|CCN2|EGR1|HSPB1|LEP|SCD|TNFAIP3|NR4A3|NR1D1|ACOT11|MLXIPL|TP53INP2|ELOVL6	RSI-MGI_up
GO Biological Processes	GO:0006986	response to unfolded protein	-5.7	8.1	9	SERPINH1|HSPA1L|HSPA4|HSPA8|HSPB1|HSP90AA1|HSPE1|DNAJB1|HSPH1	RSI-MGI_up
GO Biological Processes	GO:0009260	ribonucleotide biosynthetic process	-5.7	6.2	11	ACACA|ACLY|AK4|ALDOC|FASN|PFKFB3|SCD|AK3|MLXIPL|ELOVL5|ELOVL6	RSI-MGI_up
GO Biological Processes	GO:0034605	cellular response to heat	-5.7	9.7	8	CRYAB|FKBP4|HSPA1L|HSPA8|HSP90AA1|DNAJB1|HSPH1|CHORDC1	RSI-MGI_up
GO Biological Processes	GO:0043435	response to corticotropin-releasing hormone	-5.7	99	3	CRHR2|NR4A2|NR4A3	RSI-MGI_up
GO Biological Processes	GO:0071376	cellular response to corticotropin-releasing hormone stimulus	-5.7	99	3	CRHR2|NR4A2|NR4A3	RSI-MGI_up
GO Biological Processes	GO:0033875	ribonucleoside bisphosphate metabolic process	-5.7	9.5	8	ACACA|ACLY|FASN|SCD|ACOT11|ELOVL5|ELOVL6|DGAT2	RSI-MGI_up
GO Biological Processes	GO:0033865	nucleoside bisphosphate metabolic process	-5.7	9.5	8	ACACA|ACLY|FASN|SCD|ACOT11|ELOVL5|ELOVL6|DGAT2	RSI-MGI_up
GO Biological Processes	GO:0034032	purine nucleoside bisphosphate metabolic process	-5.7	9.5	8	ACACA|ACLY|FASN|SCD|ACOT11|ELOVL5|ELOVL6|DGAT2	RSI-MGI_up
GO Biological Processes	GO:0046390	ribose phosphate biosynthetic process	-5.6	6.1	11	ACACA|ACLY|AK4|ALDOC|FASN|PFKFB3|SCD|AK3|MLXIPL|ELOVL5|ELOVL6	RSI-MGI_up
GO Biological Processes	GO:0006164	purine nucleotide biosynthetic process	-5.6	6	11	ACACA|ACLY|AK4|ALDOC|FASN|PFKFB3|SCD|AK3|MLXIPL|ELOVL5|ELOVL6	RSI-MGI_up
GO Biological Processes	GO:0090181	regulation of cholesterol metabolic process	-5.6	15	6	ACACA|FASN|LSS|SCD|ELOVL6|DGAT2	RSI-MGI_up
GO Biological Processes	GO:0019693	ribose phosphate metabolic process	-5.6	4.3	15	ACACA|ACLY|AK4|ALDOC|FASN|HSPA8|PFKFB3|SCD|TKT|ACOT11|AK3|MLXIPL|ELOVL5|ELOVL6|DGAT2	RSI-MGI_up
GO Biological Processes	GO:0009266	response to temperature stimulus	-5.6	6.7	10	CRYAB|FKBP4|HSPA1L|HSPA8|HSP90AA1|DNAJB1|LPL|HSPH1|ACOT11|CHORDC1	RSI-MGI_up
GO Biological Processes	GO:1901342	regulation of vasculature development	-5.6	4.9	13	AGT|C5AR1|EGR1|F3|HSPB1|LEP|S100A1|SFRP2|TNFAIP3|KLF4|ADAMTS1|KLF2|PLK2	RSI-MGI_up
GO Biological Processes	GO:1901570	fatty acid derivative biosynthetic process	-5.6	12	7	ACACA|ACLY|FASN|SCD|ELOVL5|AACS|ELOVL6	RSI-MGI_up
GO Biological Processes	GO:0051084	'de novo' posttranslational protein folding	-5.5	22	5	HSPA1L|HSPA8|HSPE1|DNAJB1|HSPH1	RSI-MGI_up
GO Biological Processes	GO:0034030	ribonucleoside bisphosphate biosynthetic process	-5.5	15	6	ACACA|ACLY|FASN|SCD|ELOVL5|ELOVL6	RSI-MGI_up
GO Biological Processes	GO:0034033	purine nucleoside bisphosphate biosynthetic process	-5.5	15	6	ACACA|ACLY|FASN|SCD|ELOVL5|ELOVL6	RSI-MGI_up
GO Biological Processes	GO:0033866	nucleoside bisphosphate biosynthetic process	-5.5	15	6	ACACA|ACLY|FASN|SCD|ELOVL5|ELOVL6	RSI-MGI_up
GO Biological Processes	GO:0072522	purine-containing compound biosynthetic process	-5.5	5.8	11	ACACA|ACLY|AK4|ALDOC|FASN|PFKFB3|SCD|AK3|MLXIPL|ELOVL5|ELOVL6	RSI-MGI_up
GO Biological Processes	GO:0006091	generation of precursor metabolites and energy	-5.4	4.4	14	ACO1|AK4|ALDOC|GBE1|IDH1|LEP|LOXL2|ME1|PFKFB3|NR4A3|P4HA2|NR1D1|MLXIPL|AACS	RSI-MGI_up
GO Biological Processes	GO:0042136	neurotransmitter biosynthetic process	-5.4	11	7	ABAT|AGT|ARG2|HBB|HSP90AA1|KLF4|KLF2	RSI-MGI_up
GO Biological Processes	GO:0007568	aging	-5.4	5.7	11	ABAT|AGT|ARG2|CD68|CHEK1|CRYAB|CCN2|LEP|LOXL2|PLK2|CACYBP	RSI-MGI_up
GO Biological Processes	GO:0009108	coenzyme biosynthetic process	-5.3	6.3	10	ACACA|ACLY|ALDOC|FASN|PFKFB3|SCD|SLC22A13|MLXIPL|ELOVL5|ELOVL6	RSI-MGI_up
GO Biological Processes	GO:0035966	response to topologically incorrect protein	-5.3	7.3	9	SERPINH1|HSPA1L|HSPA4|HSPA8|HSPB1|HSP90AA1|HSPE1|DNAJB1|HSPH1	RSI-MGI_up
GO Biological Processes	GO:0006458	'de novo' protein folding	-5.3	20	5	HSPA1L|HSPA8|HSPE1|DNAJB1|HSPH1	RSI-MGI_up
GO Biological Processes	GO:0051188	cofactor biosynthetic process	-5.3	5.6	11	ACACA|ACLY|ALAS2|ALDOC|FASN|PFKFB3|SCD|SLC22A13|MLXIPL|ELOVL5|ELOVL6	RSI-MGI_up
GO Biological Processes	GO:0045765	regulation of angiogenesis	-5.3	5	12	AGT|C5AR1|F3|HSPB1|LEP|S100A1|SFRP2|TNFAIP3|KLF4|ADAMTS1|KLF2|PLK2	RSI-MGI_up
GO Biological Processes	GO:1901653	cellular response to peptide	-5.2	5	12	AGT|CRHR2|LEP|LPL|ABCC1|NR4A2|KLF10|NR4A3|KLF4|LPIN2|KLF2|TRIB3	RSI-MGI_up
GO Biological Processes	GO:0045787	positive regulation of cell cycle	-5.2	5	12	CHEK1|CKS2|PLK3|CCN2|HES1|PPP1R10|NR4A3|ADAMTS1|PLK4|PLK2|ZNF385A|MLXIPL	RSI-MGI_up
GO Biological Processes	GO:0009150	purine ribonucleotide metabolic process	-5.2	4.2	14	ACACA|ACLY|AK4|ALDOC|FASN|HSPA8|PFKFB3|SCD|ACOT11|AK3|MLXIPL|ELOVL5|ELOVL6|DGAT2	RSI-MGI_up
GO Biological Processes	GO:0045429	positive regulation of nitric oxide biosynthetic process	-5.2	19	5	AGT|HBB|HSP90AA1|KLF4|KLF2	RSI-MGI_up
GO Biological Processes	GO:1904407	positive regulation of nitric oxide metabolic process	-5.2	19	5	AGT|HBB|HSP90AA1|KLF4|KLF2	RSI-MGI_up
GO Biological Processes	GO:0042326	negative regulation of phosphorylation	-5.1	4.5	13	AGT|HSPB1|GADD45B|RGS2|SFRP2|TNFAIP3|DYNLL1|KLF4|CHORDC1|MLXIPL|TRIB3|PRR5L|NIBAN1	RSI-MGI_up
GO Biological Processes	GO:0006809	nitric oxide biosynthetic process	-5.1	13	6	AGT|ARG2|HBB|HSP90AA1|KLF4|KLF2	RSI-MGI_up
GO Biological Processes	GO:0061448	connective tissue development	-5.1	5.9	10	ANXA6|SERPINH1|CCN2|EGR1|LEP|LOXL2|SFRP2|SNAI2|AACS|DGAT2	RSI-MGI_up
GO Biological Processes	GO:0009259	ribonucleotide metabolic process	-5.1	4.1	14	ACACA|ACLY|AK4|ALDOC|FASN|HSPA8|PFKFB3|SCD|ACOT11|AK3|MLXIPL|ELOVL5|ELOVL6|DGAT2	RSI-MGI_up
GO Biological Processes	GO:0046209	nitric oxide metabolic process	-5	12	6	AGT|ARG2|HBB|HSP90AA1|KLF4|KLF2	RSI-MGI_up
GO Biological Processes	GO:0006163	purine nucleotide metabolic process	-4.9	4	14	ACACA|ACLY|AK4|ALDOC|FASN|HSPA8|PFKFB3|SCD|ACOT11|AK3|MLXIPL|ELOVL5|ELOVL6|DGAT2	RSI-MGI_up
GO Biological Processes	GO:0009408	response to heat	-4.9	7.4	8	CRYAB|FKBP4|HSPA1L|HSPA8|HSP90AA1|DNAJB1|HSPH1|CHORDC1	RSI-MGI_up
GO Biological Processes	GO:2001057	reactive nitrogen species metabolic process	-4.9	12	6	AGT|ARG2|HBB|HSP90AA1|KLF4|KLF2	RSI-MGI_up
GO Biological Processes	GO:0046165	alcohol biosynthetic process	-4.9	7.4	8	ACACA|ACLY|FASN|INSIG1|LEP|LSS|SCD|ELOVL6	RSI-MGI_up
GO Biological Processes	GO:0106118	regulation of sterol biosynthetic process	-4.8	16	5	ACACA|FASN|LSS|SCD|ELOVL6	RSI-MGI_up
GO Biological Processes	GO:0045540	regulation of cholesterol biosynthetic process	-4.8	16	5	ACACA|FASN|LSS|SCD|ELOVL6	RSI-MGI_up
GO Biological Processes	GO:0001933	negative regulation of protein phosphorylation	-4.8	4.5	12	AGT|HSPB1|GADD45B|RGS2|SFRP2|TNFAIP3|KLF4|CHORDC1|MLXIPL|TRIB3|PRR5L|NIBAN1	RSI-MGI_up
GO Biological Processes	GO:0070542	response to fatty acid	-4.8	11	6	ACACA|CCN2|LPL|SCD|AACS|DGAT2	RSI-MGI_up
GO Biological Processes	GO:0036293	response to decreased oxygen levels	-4.8	4.9	11	ABAT|AK4|ALAS2|PLK3|CRYAB|CCN2|EGR1|LEP|LOXL2|NR4A2|APOLD1	RSI-MGI_up
GO Biological Processes	GO:0010565	regulation of cellular ketone metabolic process	-4.8	7.2	8	EGR1|INSIG1|NR4A3|NR1D1|MLXIPL|TRIB3|ELOVL5|DGAT2	RSI-MGI_up
GO Biological Processes	GO:0045936	negative regulation of phosphate metabolic process	-4.8	3.9	14	AGT|HSPB1|GADD45B|PPP1R10|RGS2|SFRP2|TNFAIP3|DYNLL1|KLF4|CHORDC1|MLXIPL|TRIB3|PRR5L|NIBAN1	RSI-MGI_up
GO Biological Processes	GO:0010563	negative regulation of phosphorus metabolic process	-4.7	3.9	14	AGT|HSPB1|GADD45B|PPP1R10|RGS2|SFRP2|TNFAIP3|DYNLL1|KLF4|CHORDC1|MLXIPL|TRIB3|PRR5L|NIBAN1	RSI-MGI_up
GO Biological Processes	GO:0072521	purine-containing compound metabolic process	-4.6	3.8	14	ACACA|ACLY|AK4|ALDOC|FASN|HSPA8|PFKFB3|SCD|ACOT11|AK3|MLXIPL|ELOVL5|ELOVL6|DGAT2	RSI-MGI_up
GO Biological Processes	GO:1903428	positive regulation of reactive oxygen species biosynthetic process	-4.6	14	5	AGT|HBB|HSP90AA1|KLF4|KLF2	RSI-MGI_up
GO Biological Processes	GO:2000377	regulation of reactive oxygen species metabolic process	-4.5	6.7	8	AGT|ARG2|CRYAB|HBB|HSP90AA1|LEP|KLF4|KLF2	RSI-MGI_up
GO Biological Processes	GO:0019217	regulation of fatty acid metabolic process	-4.5	10	6	INSIG1|NR4A3|MLXIPL|TRIB3|ELOVL5|DGAT2	RSI-MGI_up
GO Biological Processes	GO:0070482	response to oxygen levels	-4.5	4.6	11	ABAT|AK4|ALAS2|PLK3|CRYAB|CCN2|EGR1|LEP|LOXL2|NR4A2|APOLD1	RSI-MGI_up
GO Biological Processes	GO:0070527	platelet aggregation	-4.5	14	5	ABAT|HBB|HSPB1|FERMT3|ADAMTS18	RSI-MGI_up
GO Biological Processes	GO:1902230	negative regulation of intrinsic apoptotic signaling pathway in response to DNA damage	-4.4	21	4	SFRP2|SNAI2|ZNF385A|ACKR3	RSI-MGI_up
GO Biological Processes	GO:2000379	positive regulation of reactive oxygen species metabolic process	-4.4	9.6	6	AGT|HBB|HSP90AA1|LEP|KLF4|KLF2	RSI-MGI_up
GO Biological Processes	GO:0042133	neurotransmitter metabolic process	-4.4	7.6	7	ABAT|AGT|ARG2|HBB|HSP90AA1|KLF4|KLF2	RSI-MGI_up
GO Biological Processes	GO:0071496	cellular response to external stimulus	-4.4	4.9	10	AGT|CD68|CHEK1|HSPA8|LEP|LPL|NR4A2|SFRP2|SNAI2|KLF10	RSI-MGI_up
GO Biological Processes	GO:1903426	regulation of reactive oxygen species biosynthetic process	-4.4	9.5	6	AGT|ARG2|HBB|HSP90AA1|KLF4|KLF2	RSI-MGI_up
GO Biological Processes	GO:0051955	regulation of amino acid transport	-4.3	20	4	ABAT|AGT|LEP|RGS2	RSI-MGI_up
GO Biological Processes	GO:0045428	regulation of nitric oxide biosynthetic process	-4.3	12	5	AGT|HBB|HSP90AA1|KLF4|KLF2	RSI-MGI_up
GO Biological Processes	GO:0001101	response to acid chemical	-4.3	4.7	10	ACACA|CCN2|EGR1|LEP|LPL|SCD|KLF4|KLF2|AACS|DGAT2	RSI-MGI_up
GO Biological Processes	GO:0001817	regulation of cytokine production	-4.2	3.3	15	AGT|ARG2|C5AR1|EGR1|HSPB1|IRF5|LEP|LPL|SNAI2|TNFAIP3|TRAF3|ZFP36|NR4A3|KLF4|KLF2	RSI-MGI_up
GO Biological Processes	GO:0030522	intracellular receptor signaling pathway	-4.2	5.3	9	CREM|FKBP4|LEP|NR4A2|SNAI2|TNFAIP3|NR4A3|NR1D1|KLF2	RSI-MGI_up
GO Biological Processes	GO:0051956	negative regulation of amino acid transport	-4.2	38	3	ABAT|LEP|RGS2	RSI-MGI_up
GO Biological Processes	GO:1902947	regulation of tau-protein kinase activity	-4.2	38	3	C5AR1|EGR1|HSP90AA1	RSI-MGI_up
GO Biological Processes	GO:0045600	positive regulation of fat cell differentiation	-4.2	12	5	LPL|SFRP2|SNAI2|ZFP36|ZNF385A	RSI-MGI_up
GO Biological Processes	GO:0001505	regulation of neurotransmitter levels	-4.2	4.6	10	ABAT|AGT|ARG2|HBB|HSPA8|HSP90AA1|RGS2|SNCG|KLF4|KLF2	RSI-MGI_up
GO Biological Processes	GO:0072593	reactive oxygen species metabolic process	-4.2	5.2	9	AGT|ARG2|CRYAB|CCN2|HBB|HSP90AA1|LEP|KLF4|KLF2	RSI-MGI_up
GO Biological Processes	GO:0001666	response to hypoxia	-4.2	4.6	10	ABAT|AK4|ALAS2|PLK3|CRYAB|EGR1|LEP|LOXL2|NR4A2|APOLD1	RSI-MGI_up
GO Biological Processes	GO:0071417	cellular response to organonitrogen compound	-4.1	3.6	13	AGT|CRHR2|EGR1|LEP|LPL|ABCC1|NR4A2|KLF10|NR4A3|KLF4|LPIN2|KLF2|TRIB3	RSI-MGI_up
GO Biological Processes	GO:0009896	positive regulation of catabolic process	-4.1	4.2	11	C4BPA|PLK3|HSP90AA1|PFKFB3|TNFAIP3|ZFP36|PLK2|MLXIPL|TRIB3|TP53INP2|PRR5L	RSI-MGI_up
GO Biological Processes	GO:0051348	negative regulation of transferase activity	-4.1	5.1	9	AGT|HSPB1|GADD45B|RGS2|SFRP2|TNFAIP3|ZFP36|CHORDC1|TRIB3	RSI-MGI_up
GO Biological Processes	GO:0043434	response to peptide hormone	-4.1	4.1	11	AGT|CRHR2|CCN2|EGR1|LEP|LPL|NR4A2|NR4A3|LPIN2|CACYBP|TRIB3	RSI-MGI_up
GO Biological Processes	GO:0009743	response to carbohydrate	-4.1	5.7	8	CCN2|EGR1|LEP|LPL|ME1|NR1D1|MLXIPL|AACS	RSI-MGI_up
GO Biological Processes	GO:1902229	regulation of intrinsic apoptotic signaling pathway in response to DNA damage	-4	17	4	SFRP2|SNAI2|ZNF385A|ACKR3	RSI-MGI_up
GO Biological Processes	GO:1904018	positive regulation of vasculature development	-4	5.7	8	C5AR1|EGR1|F3|HSPB1|S100A1|SFRP2|KLF4|PLK2	RSI-MGI_up
GO Biological Processes	GO:0031331	positive regulation of cellular catabolic process	-4	4.4	10	PLK3|HSP90AA1|PFKFB3|TNFAIP3|ZFP36|PLK2|MLXIPL|TRIB3|TP53INP2|PRR5L	RSI-MGI_up
GO Biological Processes	GO:0001659	temperature homeostasis	-4	6.6	7	ABAT|EGR1|LEP|SCD|NR1D1|ACOT11|ELOVL6	RSI-MGI_up
GO Biological Processes	GO:0006790	sulfur compound metabolic process	-4	4.4	10	ACACA|ACLY|FASN|IDH1|SCD|ACOT11|ELOVL5|ELOVL6|DGAT2|HS3ST5	RSI-MGI_up
GO Biological Processes	GO:0006066	alcohol metabolic process	-4	4.4	10	ACACA|ACLY|FASN|INSIG1|LEP|LSS|RDH5|SCD|ELOVL6|DGAT2	RSI-MGI_up
GO Biological Processes	GO:0009636	response to toxic substance	-4	3.7	12	ABAT|CRYAB|EGR1|HBB|LEP|NR4A2|RGS2|TNFAIP3|NR4A3|KLF4|KLF2|AACS	RSI-MGI_up
GO Biological Processes	GO:0050673	epithelial cell proliferation	-4	4	11	C5AR1|F3|HES1|LEP|LOXL2|SFRP2|SNAI2|TNFAIP3|ZFP36|NR4A3|NR1D1	RSI-MGI_up
GO Biological Processes	GO:0019432	triglyceride biosynthetic process	-4	16	4	LPL|THRSP|LPIN2|DGAT2	RSI-MGI_up
GO Biological Processes	GO:0055067	monovalent inorganic cation homeostasis	-3.9	8	6	ATP1B1|KCNJ2|PDK4|SLC4A3|SLC12A2|SLC4A7	RSI-MGI_dn
GO Biological Processes	GO:0043299	leukocyte degranulation	-3.9	3.7	12	ACLY|ALDOC|ANXA2|C5AR1|CD68|HBB|HSPA8|HSP90AA1|IDH1|LAT2|NR4A3|DYNLL1	RSI-MGI_up
GO Biological Processes	GO:0002062	chondrocyte differentiation	-3.9	8	6	ANXA6|SERPINH1|CCN2|LOXL2|SFRP2|SNAI2	RSI-MGI_up
GO Biological Processes	GO:0061684	chaperone-mediated autophagy	-3.9	31	3	PLK3|HSPA8|HSP90AA1	RSI-MGI_up
GO Biological Processes	GO:0032870	cellular response to hormone stimulus	-3.9	3.2	14	ACACA|AGT|CRHR2|FKBP4|JUNB|LEP|LPL|NR4A2|ZFP36|NR4A3|NR1D1|LPIN2|TRIB3|AACS	RSI-MGI_up
GO Biological Processes	GO:0006979	response to oxidative stress	-3.9	4	11	PLK3|CRYAB|HBB|HSPB1|IDH1|NR4A2|TNFAIP3|NR4A3|KLF4|KLF2|PRR5L	RSI-MGI_up
GO Biological Processes	GO:1903409	reactive oxygen species biosynthetic process	-3.9	7.9	6	AGT|ARG2|HBB|HSP90AA1|KLF4|KLF2	RSI-MGI_up
GO Biological Processes	GO:0006469	negative regulation of protein kinase activity	-3.9	5.4	8	AGT|HSPB1|GADD45B|RGS2|SFRP2|TNFAIP3|CHORDC1|TRIB3	RSI-MGI_up
GO Biological Processes	GO:0031400	negative regulation of protein modification process	-3.9	3.4	13	AGT|HSPB1|GADD45B|PPP1R10|RGS2|SFRP2|TNFAIP3|KLF4|CHORDC1|MLXIPL|TRIB3|PRR5L|NIBAN1	RSI-MGI_up
GO Biological Processes	GO:0002275	myeloid cell activation involved in immune response	-3.9	3.6	12	ACLY|ALDOC|ANXA2|C5AR1|CD68|HBB|HSPA8|HSP90AA1|IDH1|LAT2|NR4A3|DYNLL1	RSI-MGI_up
GO Biological Processes	GO:0046463	acylglycerol biosynthetic process	-3.9	15	4	LPL|THRSP|LPIN2|DGAT2	RSI-MGI_up
GO Biological Processes	GO:0046460	neutral lipid biosynthetic process	-3.9	15	4	LPL|THRSP|LPIN2|DGAT2	RSI-MGI_up
GO Biological Processes	GO:0072594	establishment of protein localization to organelle	-3.9	3.6	12	AGT|CD68|HSPA1L|HSPA4|HSPA8|HSP90AA1|IDH1|LEP|PPP1R10|TNFAIP3|ZIC1|CCT4	RSI-MGI_up
GO Biological Processes	GO:2001021	negative regulation of response to DNA damage stimulus	-3.8	10	5	PPP1R10|SFRP2|SNAI2|ZNF385A|ACKR3	RSI-MGI_up
GO Biological Processes	GO:0009617	response to bacterium	-3.8	3.2	14	ARG2|C4BPA|C5AR1|CD68|CXCL2|IRF5|JUNB|LPL|RGS1|THRSP|TNFAIP3|ZFP36|NR1D1|CA5B	RSI-MGI_up
GO Biological Processes	GO:0002444	myeloid leukocyte mediated immunity	-3.8	3.6	12	ACLY|ALDOC|ANXA2|C5AR1|CD68|HBB|HSPA8|HSP90AA1|IDH1|LAT2|NR4A3|DYNLL1	RSI-MGI_up
GO Biological Processes	GO:1902930	regulation of alcohol biosynthetic process	-3.8	9.9	5	ACACA|FASN|LSS|SCD|ELOVL6	RSI-MGI_up
GO Biological Processes	GO:0042180	cellular ketone metabolic process	-3.8	5.2	8	EGR1|INSIG1|NR4A3|NR1D1|MLXIPL|TRIB3|ELOVL5|DGAT2	RSI-MGI_up
GO Biological Processes	GO:0050678	regulation of epithelial cell proliferation	-3.8	4.2	10	C5AR1|F3|HES1|LEP|SFRP2|SNAI2|TNFAIP3|ZFP36|NR4A3|NR1D1	RSI-MGI_up
GO Biological Processes	GO:0034109	homotypic cell-cell adhesion	-3.8	9.8	5	ABAT|HBB|HSPB1|FERMT3|ADAMTS18	RSI-MGI_up
GO Biological Processes	GO:0032642	regulation of chemokine production	-3.8	9.7	5	ARG2|EGR1|LPL|SNAI2|KLF4	RSI-MGI_up
GO Biological Processes	GO:0046496	nicotinamide nucleotide metabolic process	-3.8	6	7	ALDOC|IDH1|ME1|PFKFB3|TKT|SLC22A13|MLXIPL	RSI-MGI_up
GO Biological Processes	GO:0019362	pyridine nucleotide metabolic process	-3.8	6	7	ALDOC|IDH1|ME1|PFKFB3|TKT|SLC22A13|MLXIPL	RSI-MGI_up
GO Biological Processes	GO:0050873	brown fat cell differentiation	-3.7	14	4	LAMB3|LEP|RGS2|PEX11A	RSI-MGI_up
GO Biological Processes	GO:0002274	myeloid leukocyte activation	-3.7	3.3	13	ACLY|ALDOC|ANXA2|C5AR1|CD68|HBB|HSPA8|HSP90AA1|IDH1|LAT2|NR4A3|DYNLL1|NR1D1	RSI-MGI_up
GO Biological Processes	GO:0015711	organic anion transport	-3.7	3.7	11	ABAT|ACACA|AGT|GRM2|HBB|LEP|ABCC1|RGS2|THRSP|SLC22A13|CA5B	RSI-MGI_up
GO Biological Processes	GO:1901699	cellular response to nitrogen compound	-3.7	3.2	13	AGT|CRHR2|EGR1|LEP|LPL|ABCC1|NR4A2|KLF10|NR4A3|KLF4|LPIN2|KLF2|TRIB3	RSI-MGI_up
GO Biological Processes	GO:0046942	carboxylic acid transport	-3.7	4.4	9	ABAT|ACACA|AGT|GRM2|LEP|ABCC1|RGS2|THRSP|SLC22A13	RSI-MGI_up
GO Biological Processes	GO:0015849	organic acid transport	-3.7	4.4	9	ABAT|ACACA|AGT|GRM2|LEP|ABCC1|RGS2|THRSP|SLC22A13	RSI-MGI_up
GO Biological Processes	GO:0007626	locomotory behavior	-3.7	5.8	7	ABAT|EGR1|NR4A2|SNCG|ZIC1|ZNF385A|CIART	RSI-MGI_up
GO Biological Processes	GO:0033673	negative regulation of kinase activity	-3.7	5	8	AGT|HSPB1|GADD45B|RGS2|SFRP2|TNFAIP3|CHORDC1|TRIB3	RSI-MGI_up
GO Biological Processes	GO:0030534	adult behavior	-3.7	7.1	6	ABAT|LEP|NR4A2|SNCG|ZIC1|NR4A3	RSI-MGI_up
GO Biological Processes	GO:0072524	pyridine-containing compound metabolic process	-3.7	5.8	7	ALDOC|IDH1|ME1|PFKFB3|TKT|SLC22A13|MLXIPL	RSI-MGI_up
GO Biological Processes	GO:0031668	cellular response to extracellular stimulus	-3.7	5	8	CD68|HSPA8|LEP|LPL|NR4A2|SFRP2|SNAI2|KLF10	RSI-MGI_up
GO Biological Processes	GO:0030901	midbrain development	-3.6	9	5	HES1|NR4A2|S100A1|SFRP2|DYNLL1	RSI-MGI_up
GO Biological Processes	GO:0007599	hemostasis	-3.6	4.3	9	ABAT|F3|F13A1|HBB|HSPB1|ZNF385A|AK3|FERMT3|ADAMTS18	RSI-MGI_up
GO Biological Processes	GO:0032602	chemokine production	-3.6	8.9	5	ARG2|EGR1|LPL|SNAI2|KLF4	RSI-MGI_up
GO Biological Processes	GO:0050817	coagulation	-3.6	4.3	9	ABAT|F3|F13A1|HBB|HSPB1|AK3|FERMT3|ADAMTS18|HS3ST5	RSI-MGI_up
GO Biological Processes	GO:0051952	regulation of amine transport	-3.6	8.9	5	ABAT|AGT|LEP|RGS2|SNCG	RSI-MGI_up
GO Biological Processes	GO:0034284	response to monosaccharide	-3.6	5.6	7	CCN2|EGR1|LEP|LPL|NR1D1|MLXIPL|AACS	RSI-MGI_up
GO Biological Processes	GO:0070201	regulation of establishment of protein localization	-3.6	3	14	ABAT|ARG2|PLK3|HSPA1L|HSPA8|INSIG1|LEP|LPL|TNFAIP3|ZIC1|NR1D1|CCT4|AACS|PRR5L	RSI-MGI_up
GO Biological Processes	GO:0030728	ovulation	-3.6	24	3	LEP|RGS2|ADAMTS1	RSI-MGI_up
GO Biological Processes	GO:0045766	positive regulation of angiogenesis	-3.6	5.6	7	C5AR1|F3|HSPB1|S100A1|SFRP2|KLF4|PLK2	RSI-MGI_up
GO Biological Processes	GO:0017038	protein import	-3.6	5.6	7	AGT|HSPA4|HSPA8|HSP90AA1|LEP|PPP1R10|ZIC1	RSI-MGI_up
GO Biological Processes	GO:0042542	response to hydrogen peroxide	-3.6	6.8	6	CRYAB|HBB|TNFAIP3|NR4A3|KLF4|KLF2	RSI-MGI_up
GO Biological Processes	GO:1901137	carbohydrate derivative biosynthetic process	-3.6	3	14	ACACA|ACLY|AK4|ALDOC|FASN|PFKFB3|SCD|TKT|ST8SIA2|AK3|MLXIPL|ELOVL5|ELOVL6|HS3ST5	RSI-MGI_up
GO Biological Processes	GO:0008015	blood circulation	-3.5	3.8	10	ATP1B1|ATP2B3|CASQ2|COL4A3|KCNJ2|OXTR|SLC4A3|PER2|RASL10B|MYLK3	RSI-MGI_dn
GO Biological Processes	GO:0003013	circulatory system process	-3.5	3.8	10	ATP1B1|ATP2B3|CASQ2|COL4A3|KCNJ2|OXTR|SLC4A3|PER2|RASL10B|MYLK3	RSI-MGI_dn
GO Biological Processes	GO:0045834	positive regulation of lipid metabolic process	-3.5	6.7	6	AGT|NR4A3|NR1D1|MLXIPL|ELOVL5|DGAT2	RSI-MGI_up
GO Biological Processes	GO:0032651	regulation of interleukin-1 beta production	-3.5	8.6	5	ARG2|EGR1|HSPB1|LPL|TNFAIP3	RSI-MGI_up
GO Biological Processes	GO:0071901	negative regulation of protein serine/threonine kinase activity	-3.5	6.6	6	AGT|HSPB1|RGS2|SFRP2|TNFAIP3|CHORDC1	RSI-MGI_up
GO Biological Processes	GO:0015893	drug transport	-3.5	5.5	7	ABAT|AGT|HBB|ABCC1|RGS2|SNCG|SLC22A13	RSI-MGI_up
GO Biological Processes	GO:0032891	negative regulation of organic acid transport	-3.5	22	3	ABAT|LEP|RGS2	RSI-MGI_up
GO Biological Processes	GO:0009611	response to wounding	-3.5	3.1	13	ABAT|ANXA6|CCN2|F3|F13A1|HBB|HSPB1|TNFAIP3|ZFP36|KLF4|AK3|FERMT3|ADAMTS18	RSI-MGI_up
GO Biological Processes	GO:0007623	circadian rhythm	-3.5	5.5	7	CREM|EGR1|LEP|NFIL3|KLF10|NR1D1|CIART	RSI-MGI_up
GO Biological Processes	GO:0006733	oxidoreduction coenzyme metabolic process	-3.5	5.5	7	ALDOC|IDH1|ME1|PFKFB3|TKT|SLC22A13|MLXIPL	RSI-MGI_up
GO Biological Processes	GO:0051347	positive regulation of transferase activity	-3.5	3.1	13	AGT|C5AR1|CKS2|EGR1|HSP90AA1|LEP|GADD45B|KLF4|CCT4|MMD|TRIB3|CAMKK1|ARRDC4	RSI-MGI_up
GO Biological Processes	GO:0006914	autophagy	-3.5	3.5	11	PLK3|HSPA8|HSPB1|HSP90AA1|LEP|DYNLL1|PLK2|DEPP1|TRIB3|TP53INP2|TMEM150A	RSI-MGI_up
GO Biological Processes	GO:0061919	process utilizing autophagic mechanism	-3.5	3.5	11	PLK3|HSPA8|HSPB1|HSP90AA1|LEP|DYNLL1|PLK2|DEPP1|TRIB3|TP53INP2|TMEM150A	RSI-MGI_up
GO Biological Processes	GO:0051216	cartilage development	-3.5	5.4	7	ANXA6|SERPINH1|CCN2|LEP|LOXL2|SFRP2|SNAI2	RSI-MGI_up
GO Biological Processes	GO:0071229	cellular response to acid chemical	-3.5	5.4	7	ACACA|EGR1|LEP|LPL|KLF4|KLF2|DGAT2	RSI-MGI_up
GO Biological Processes	GO:2001243	negative regulation of intrinsic apoptotic signaling pathway	-3.5	8.3	5	HSPB1|SFRP2|SNAI2|ZNF385A|ACKR3	RSI-MGI_up
GO Biological Processes	GO:2001023	regulation of response to drug	-3.5	8.3	5	ABAT|AGT|RGS2|SNCG|NR4A3	RSI-MGI_up
GO Biological Processes	GO:0044321	response to leptin	-3.4	21	3	LEP|NR4A3|NR1D1	RSI-MGI_up
GO Biological Processes	GO:0010564	regulation of cell cycle process	-3.4	2.9	14	CHEK1|PLK3|CCN2|HSP90AA1|PPP1R10|DYNLL1|KLF4|ADAMTS1|KNTC1|PLK4|PLK2|ZNF385A|CHORDC1|MLXIPL	RSI-MGI_up
GO Biological Processes	GO:0045055	regulated exocytosis	-3.4	2.9	14	ACLY|ALDOC|ANXA2|C5AR1|CD68|F13A1|HBB|HSPA8|HSP90AA1|IDH1|LAT2|NR4A3|DYNLL1|FERMT3	RSI-MGI_up
GO Biological Processes	GO:0019221	cytokine-mediated signaling pathway	-3.4	2.9	14	ANXA2|EGR1|F3|F13A1|CXCL2|HSPA8|HSP90AA1|IRF5|JUNB|LEP|TNFAIP3|TRAF3|ACKR4|ACKR3	RSI-MGI_up
GO Biological Processes	GO:0015837	amine transport	-3.4	8.2	5	ABAT|AGT|LEP|RGS2|SNCG	RSI-MGI_up
GO Biological Processes	GO:0042304	regulation of fatty acid biosynthetic process	-3.4	12	4	INSIG1|MLXIPL|TRIB3|ELOVL5	RSI-MGI_up
GO Biological Processes	GO:0051403	stress-activated MAPK cascade	-3.4	4.6	8	AGT|CRYAB|CCN2|LEP|GADD45B|SFRP2|TRAF3|ZFP36	RSI-MGI_up
GO Biological Processes	GO:0055088	lipid homeostasis	-3.4	6.3	6	ACACA|INSIG1|LPL|NR1D1|MLXIPL|DGAT2	RSI-MGI_up
GO Biological Processes	GO:0060348	bone development	-3.4	5.3	7	ANXA2|ANXA6|SERPINH1|INSIG1|LEP|SFRP2|ZNF385A	RSI-MGI_up
GO Biological Processes	GO:0071900	regulation of protein serine/threonine kinase activity	-3.4	3.4	11	AGT|C5AR1|CKS2|HSPB1|GADD45B|RGS2|SFRP2|TNFAIP3|CHORDC1|TRIB3|CCNP	RSI-MGI_up
GO Biological Processes	GO:0007610	behavior	-3.4	3.2	12	ABAT|AGT|EGR1|LEP|NR4A2|SNCG|ZIC1|NR4A3|NR1D1|PLK2|ZNF385A|CIART	RSI-MGI_up
GO Biological Processes	GO:0001501	skeletal system development	-3.4	3.4	11	ANXA2|ANXA6|SERPINH1|CCN2|INSIG1|LEP|LOXL2|SFRP2|SNAI2|ADAMTS4|ZNF385A	RSI-MGI_up
GO Biological Processes	GO:0062013	positive regulation of small molecule metabolic process	-3.4	6.3	6	PFKFB3|NR4A3|NR1D1|MLXIPL|ELOVL5|DGAT2	RSI-MGI_up
GO Biological Processes	GO:0046605	regulation of centrosome cycle	-3.4	11	4	CHEK1|PLK4|PLK2|CHORDC1	RSI-MGI_up
GO Biological Processes	GO:0009991	response to extracellular stimulus	-3.4	3.4	11	CD68|HSPA8|LEP|LPL|NR4A2|PSPH|SFRP2|SNAI2|KLF10|ZFP36|AACS	RSI-MGI_up
GO Biological Processes	GO:0006641	triglyceride metabolic process	-3.4	7.9	5	INSIG1|LPL|THRSP|LPIN2|DGAT2	RSI-MGI_up
GO Biological Processes	GO:0046320	regulation of fatty acid oxidation	-3.4	22	3	CPT1A|PDK4|MLYCD	RSI-MGI_dn
GO Biological Processes	GO:0055075	potassium ion homeostasis	-3.4	22	3	ATP1B1|KCNJ2|SLC12A2	RSI-MGI_dn
GO Biological Processes	GO:0035637	multicellular organismal signaling	-3.3	6.1	6	ATP1B1|ATP2B3|CASQ2|GRIK2|KCNJ2|SLC4A3	RSI-MGI_dn
GO Biological Processes	GO:0098656	anion transmembrane transport	-3.3	5	7	CPT1A|CPT1B|SLC4A3|SLC12A2|PER2|SLC4A7|SLC38A3	RSI-MGI_dn
GO Biological Processes	GO:0007346	regulation of mitotic cell cycle	-3.3	3	13	CHEK1|CKS2|PLK3|HES1|HSP90AA1|PPP1R10|DYNLL1|KLF4|ADAMTS1|KNTC1|PLK4|PLK2|ZNF385A	RSI-MGI_up
GO Biological Processes	GO:0035336	long-chain fatty-acyl-CoA metabolic process	-3.3	20	3	ELOVL5|ELOVL6|DGAT2	RSI-MGI_up
GO Biological Processes	GO:0032890	regulation of organic acid transport	-3.3	11	4	ABAT|AGT|LEP|RGS2	RSI-MGI_up
GO Biological Processes	GO:0005975	carbohydrate metabolic process	-3.3	3.1	12	ALDOC|CREM|GBE1|IDH1|LEP|ME1|PFKFB3|TKT|ST8SIA2|NR1D1|MLXIPL|DGAT2	RSI-MGI_up
GO Biological Processes	GO:0032611	interleukin-1 beta production	-3.3	7.8	5	ARG2|EGR1|HSPB1|LPL|TNFAIP3	RSI-MGI_up
GO Biological Processes	GO:0051223	regulation of protein transport	-3.3	3	13	ABAT|ARG2|PLK3|HSPA1L|HSPA8|INSIG1|LEP|LPL|TNFAIP3|ZIC1|NR1D1|AACS|PRR5L	RSI-MGI_up
GO Biological Processes	GO:0048511	rhythmic process	-3.3	4.4	8	CREM|EGR1|LEP|NFIL3|KLF10|ADAMTS1|NR1D1|CIART	RSI-MGI_up
GO Biological Processes	GO:0071407	cellular response to organic cyclic compound	-3.3	3.3	11	EGR1|FKBP4|INSIG1|NR4A2|SNAI2|ZFP36|NR4A3|KLF4|NR1D1|KLF2|AACS	RSI-MGI_up
GO Biological Processes	GO:1904754	positive regulation of vascular associated smooth muscle cell migration	-3.3	19	3	AGT|NR4A3|ADAMTS1	RSI-MGI_up
GO Biological Processes	GO:0006820	anion transport	-3.3	3.1	12	ABAT|ACACA|AGT|GRM2|HBB|LEP|ABCC1|RGS2|SLC20A1|THRSP|SLC22A13|CA5B	RSI-MGI_up
GO Biological Processes	GO:0003012	muscle system process	-3.3	3.6	10	ABAT|AGT|ANXA6|ARG2|CRYAB|CCN2|LEP|RGS2|NR4A3|KLF4	RSI-MGI_up
GO Biological Processes	GO:0032652	regulation of interleukin-1 production	-3.3	7.6	5	ARG2|EGR1|HSPB1|LPL|TNFAIP3	RSI-MGI_up
GO Biological Processes	GO:0044770	cell cycle phase transition	-3.3	3.1	12	CHEK1|CKS2|PLK3|HSP90AA1|DYNLL1|KLF4|ADAMTS1|KNTC1|PLK4|PLK2|ZNF385A|CCNP	RSI-MGI_up
GO Biological Processes	GO:0051954	positive regulation of amine transport	-3.2	18	3	GDNF|OXTR|SLC38A3	RSI-MGI_dn
GO Biological Processes	GO:1903522	regulation of blood circulation	-3.2	4.8	7	ATP1B1|ATP2B3|CASQ2|KCNJ2|OXTR|SLC4A3|PER2	RSI-MGI_dn
GO Biological Processes	GO:0071805	potassium ion transmembrane transport	-3.2	5.8	6	ATP1B1|CASQ2|KCNC1|KCNJ2|KCNN3|SLC12A2	RSI-MGI_dn
GO Biological Processes	GO:0071804	cellular potassium ion transport	-3.2	5.8	6	ATP1B1|CASQ2|KCNC1|KCNJ2|KCNN3|SLC12A2	RSI-MGI_dn
GO Biological Processes	GO:2001234	negative regulation of apoptotic signaling pathway	-3.2	4.9	7	HSPB1|NR4A2|SFRP2|SNAI2|TNFAIP3|ZNF385A|ACKR3	RSI-MGI_up
GO Biological Processes	GO:0051953	negative regulation of amine transport	-3.2	18	3	ABAT|LEP|RGS2	RSI-MGI_up
GO Biological Processes	GO:0062014	negative regulation of small molecule metabolic process	-3.2	7.4	5	INSIG1|SNAI2|MLXIPL|TRIB3|DGAT2	RSI-MGI_up
GO Biological Processes	GO:0032680	regulation of tumor necrosis factor production	-3.2	5.8	6	ARG2|HSPB1|LEP|LPL|TNFAIP3|ZFP36	RSI-MGI_up
GO Biological Processes	GO:0000302	response to reactive oxygen species	-3.2	4.9	7	PLK3|CRYAB|HBB|TNFAIP3|NR4A3|KLF4|KLF2	RSI-MGI_up
GO Biological Processes	GO:1903555	regulation of tumor necrosis factor superfamily cytokine production	-3.2	5.7	6	ARG2|HSPB1|LEP|LPL|TNFAIP3|ZFP36	RSI-MGI_up
GO Biological Processes	GO:0097305	response to alcohol	-3.2	4.8	7	ABAT|ACACA|LEP|RGS2|KLF4|KLF2|AACS	RSI-MGI_up
GO Biological Processes	GO:0032640	tumor necrosis factor production	-3.2	5.7	6	ARG2|HSPB1|LEP|LPL|TNFAIP3|ZFP36	RSI-MGI_up
GO Biological Processes	GO:0010035	response to inorganic substance	-3.2	3.2	11	ABAT|ACO1|CRYAB|HBB|JUNB|LOXL2|TNFAIP3|NR4A3|KLF4|KLF2|CACYBP	RSI-MGI_up
GO Biological Processes	GO:0061337	cardiac conduction	-3.1	7	5	ATP1B1|ATP2B3|CASQ2|KCNJ2|SLC4A3	RSI-MGI_dn
GO Biological Processes	GO:0051262	protein tetramerization	-3.1	9.6	4	KCNC1|KCNJ2|PFKM|TP73	RSI-MGI_dn
GO Biological Processes	GO:1903792	negative regulation of anion transport	-3.1	17	3	ABAT|LEP|RGS2	RSI-MGI_up
GO Biological Processes	GO:0090087	regulation of peptide transport	-3.1	2.8	13	ABAT|ARG2|PLK3|HSPA1L|HSPA8|INSIG1|LEP|LPL|TNFAIP3|ZIC1|NR1D1|AACS|PRR5L	RSI-MGI_up
GO Biological Processes	GO:0031098	stress-activated protein kinase signaling cascade	-3.1	4.2	8	AGT|CRYAB|CCN2|LEP|GADD45B|SFRP2|TRAF3|ZFP36	RSI-MGI_up
GO Biological Processes	GO:1902532	negative regulation of intracellular signal transduction	-3.1	3.2	11	AGT|HSPB1|RGS2|SFRP2|SNAI2|TNFAIP3|KLF4|NR1D1|ZNF385A|ACKR3|TRIB3	RSI-MGI_up
GO Biological Processes	GO:0071706	tumor necrosis factor superfamily cytokine production	-3.1	5.5	6	ARG2|HSPB1|LEP|LPL|TNFAIP3|ZFP36	RSI-MGI_up
GO Biological Processes	GO:0071479	cellular response to ionizing radiation	-3.1	9.7	4	CRYAB|EGR1|SFRP2|SNAI2	RSI-MGI_up
GO Biological Processes	GO:1901987	regulation of cell cycle phase transition	-3.1	3.4	10	CHEK1|PLK3|HSP90AA1|DYNLL1|KLF4|ADAMTS1|KNTC1|PLK4|PLK2|ZNF385A	RSI-MGI_up
GO Biological Processes	GO:0043312	neutrophil degranulation	-3.1	3.4	10	ACLY|ALDOC|ANXA2|C5AR1|CD68|HBB|HSPA8|HSP90AA1|IDH1|DYNLL1	RSI-MGI_up
GO Biological Processes	GO:0032612	interleukin-1 production	-3.1	6.9	5	ARG2|EGR1|HSPB1|LPL|TNFAIP3	RSI-MGI_up
GO Biological Processes	GO:0010876	lipid localization	-3.1	3.7	9	ACACA|AGT|ANXA2|LEP|LPL|ABCC1|THRSP|APOLD1|DGAT2	RSI-MGI_up
GO Biological Processes	GO:0002283	neutrophil activation involved in immune response	-3.1	3.4	10	ACLY|ALDOC|ANXA2|C5AR1|CD68|HBB|HSPA8|HSP90AA1|IDH1|DYNLL1	RSI-MGI_up
GO Biological Processes	GO:1901379	regulation of potassium ion transmembrane transport	-3	9.4	4	ATP1B1|CASQ2|KCNC1|KCNJ2	RSI-MGI_dn
GO Biological Processes	GO:1901381	positive regulation of potassium ion transmembrane transport	-3	16	3	ATP1B1|KCNC1|KCNJ2	RSI-MGI_dn
GO Biological Processes	GO:0051952	regulation of amine transport	-3	9	4	GDNF|OXTR|PER2|SLC38A3	RSI-MGI_dn
GO Biological Processes	GO:0071375	cellular response to peptide hormone stimulus	-3	4	8	AGT|CRHR2|LEP|LPL|NR4A2|NR4A3|LPIN2|TRIB3	RSI-MGI_up
GO Biological Processes	GO:0001503	ossification	-3	3.6	9	CCN2|FASN|HSPE1|JUNB|LEP|SFRP2|SNAI2|KLF10|TP53INP2	RSI-MGI_up
GO Biological Processes	GO:0061035	regulation of cartilage development	-3	9.3	4	CCN2|LEP|LOXL2|SNAI2	RSI-MGI_up
GO Biological Processes	GO:0031667	response to nutrient levels	-3	3.3	10	CD68|HSPA8|LEP|LPL|PSPH|SFRP2|SNAI2|KLF10|ZFP36|AACS	RSI-MGI_up
GO Biological Processes	GO:0042119	neutrophil activation	-3	3.3	10	ACLY|ALDOC|ANXA2|C5AR1|CD68|HBB|HSPA8|HSP90AA1|IDH1|DYNLL1	RSI-MGI_up
GO Biological Processes	GO:0090257	regulation of muscle system process	-3	4.5	7	ABAT|AGT|ANXA6|CCN2|RGS2|NR4A3|KLF4	RSI-MGI_up
GO Biological Processes	GO:0002446	neutrophil mediated immunity	-3	3.3	10	ACLY|ALDOC|ANXA2|C5AR1|CD68|HBB|HSPA8|HSP90AA1|IDH1|DYNLL1	RSI-MGI_up
GO Biological Processes	GO:0010506	regulation of autophagy	-3	3.9	8	PLK3|HSPB1|LEP|PLK2|DEPP1|TRIB3|TP53INP2|TMEM150A	RSI-MGI_up
GO Biological Processes	GO:0072401	signal transduction involved in DNA integrity checkpoint	-3	9	4	CHEK1|PLK3|PLK2|ZNF385A	RSI-MGI_up
GO Biological Processes	GO:0072422	signal transduction involved in DNA damage checkpoint	-3	9	4	CHEK1|PLK3|PLK2|ZNF385A	RSI-MGI_up
GO Biological Processes	GO:0045922	negative regulation of fatty acid metabolic process	-3	15	3	INSIG1|TRIB3|DGAT2	RSI-MGI_up
GO Biological Processes	GO:0044772	mitotic cell cycle phase transition	-3	3	11	CKS2|PLK3|HSP90AA1|DYNLL1|KLF4|ADAMTS1|KNTC1|PLK4|PLK2|ZNF385A|CCNP	RSI-MGI_up
GO Biological Processes	GO:0007596	blood coagulation	-3	3.9	8	ABAT|F3|F13A1|HBB|HSPB1|AK3|FERMT3|ADAMTS18	RSI-MGI_up
GO Biological Processes	GO:0072395	signal transduction involved in cell cycle checkpoint	-3	8.9	4	CHEK1|PLK3|PLK2|ZNF385A	RSI-MGI_up
GO Biological Processes	GO:0046031	ADP metabolic process	-3	6.5	5	AK4|ALDOC|PFKFB3|AK3|MLXIPL	RSI-MGI_up
GO Biological Processes	GO:0050878	regulation of body fluid levels	-3	3.2	10	ABAT|ANXA2|F3|F13A1|HBB|HSPB1|ZNF385A|AK3|FERMT3|ADAMTS18	RSI-MGI_up
GO Biological Processes	GO:0036230	granulocyte activation	-3	3.2	10	ACLY|ALDOC|ANXA2|C5AR1|CD68|HBB|HSPA8|HSP90AA1|IDH1|DYNLL1	RSI-MGI_up
GO Biological Processes	GO:1990573	potassium ion import across plasma membrane	-2.9	15	3	ATP1B1|KCNJ2|SLC12A2	RSI-MGI_dn
GO Biological Processes	GO:0015672	monovalent inorganic cation transport	-2.9	3.5	9	ATP1B1|CASQ2|KCNC1|KCNJ2|KCNN3|SLC12A2|SLC4A7|SLC38A3|ATP1B4	RSI-MGI_dn
GO Biological Processes	GO:0006813	potassium ion transport	-2.9	5.1	6	ATP1B1|CASQ2|KCNC1|KCNJ2|KCNN3|SLC12A2	RSI-MGI_dn
GO Biological Processes	GO:0015837	amine transport	-2.9	8.3	4	GDNF|OXTR|PER2|SLC38A3	RSI-MGI_dn
GO Biological Processes	GO:0022407	regulation of cell-cell adhesion	-2.9	3.5	9	ABAT|ARG2|HES1|LEP|NR4A3|KLF4|HSPH1|FERMT3|ADAMTS18	RSI-MGI_up
GO Biological Processes	GO:0006739	NADP metabolic process	-2.9	15	3	IDH1|ME1|TKT	RSI-MGI_up
GO Biological Processes	GO:2001024	negative regulation of response to drug	-2.9	15	3	ABAT|RGS2|NR4A3	RSI-MGI_up
GO Biological Processes	GO:0030099	myeloid cell differentiation	-2.9	3.5	9	ALAS2|ANXA2|FASN|JUNB|KLF10|ZFP36|NR4A3|KLF2|ZNF385A	RSI-MGI_up
GO Biological Processes	GO:0006638	neutral lipid metabolic process	-2.9	6.4	5	INSIG1|LPL|THRSP|LPIN2|DGAT2	RSI-MGI_up
GO Biological Processes	GO:0006639	acylglycerol metabolic process	-2.9	6.4	5	INSIG1|LPL|THRSP|LPIN2|DGAT2	RSI-MGI_up
GO Biological Processes	GO:0044272	sulfur compound biosynthetic process	-2.9	5.1	6	ACACA|ACLY|FASN|SCD|ELOVL5|ELOVL6	RSI-MGI_up
GO Biological Processes	GO:0006101	citrate metabolic process	-2.9	14	3	ACLY|ACO1|IDH1	RSI-MGI_up
GO Biological Processes	GO:0009749	response to glucose	-2.9	5.1	6	CCN2|EGR1|LPL|NR1D1|MLXIPL|AACS	RSI-MGI_up
GO Biological Processes	GO:0042770	signal transduction in response to DNA damage	-2.9	6.2	5	CHEK1|PLK3|SNAI2|PLK2|ZNF385A	RSI-MGI_up
GO Biological Processes	GO:0051973	positive regulation of telomerase activity	-2.9	14	3	HSP90AA1|KLF4|CCT4	RSI-MGI_up
GO Biological Processes	GO:0002366	leukocyte activation involved in immune response	-2.9	2.8	12	ACLY|ALDOC|ANXA2|C5AR1|CD68|HBB|HSPA8|HSP90AA1|IDH1|LAT2|NR4A3|DYNLL1	RSI-MGI_up
GO Biological Processes	GO:0019395	fatty acid oxidation	-2.9	8.4	4	CPT1A|CPT1B|PDK4|MLYCD	RSI-MGI_dn
GO Biological Processes	GO:0043268	positive regulation of potassium ion transport	-2.8	13	3	ATP1B1|KCNC1|KCNJ2	RSI-MGI_dn
GO Biological Processes	GO:0045214	sarcomere organization	-2.8	13	3	CASQ2|KRT8|MYLK3	RSI-MGI_dn
GO Biological Processes	GO:0010107	potassium ion import	-2.8	13	3	ATP1B1|KCNJ2|SLC12A2	RSI-MGI_dn
GO Biological Processes	GO:0086009	membrane repolarization	-2.8	13	3	ATP1B1|CASQ2|KCNJ2	RSI-MGI_dn
GO Biological Processes	GO:0009746	response to hexose	-2.8	4.9	6	CCN2|EGR1|LPL|NR1D1|MLXIPL|AACS	RSI-MGI_up
GO Biological Processes	GO:0002263	cell activation involved in immune response	-2.8	2.8	12	ACLY|ALDOC|ANXA2|C5AR1|CD68|HBB|HSPA8|HSP90AA1|IDH1|LAT2|NR4A3|DYNLL1	RSI-MGI_up
GO Biological Processes	GO:0050818	regulation of coagulation	-2.8	8	4	ABAT|F3|ADAMTS18|HS3ST5	RSI-MGI_up
GO Biological Processes	GO:0055090	acylglycerol homeostasis	-2.8	13	3	LPL|MLXIPL|DGAT2	RSI-MGI_up
GO Biological Processes	GO:0006084	acetyl-CoA metabolic process	-2.8	13	3	ACACA|ACLY|FASN	RSI-MGI_up
GO Biological Processes	GO:0045923	positive regulation of fatty acid metabolic process	-2.8	13	3	NR4A3|MLXIPL|ELOVL5	RSI-MGI_up
GO Biological Processes	GO:0070328	triglyceride homeostasis	-2.8	13	3	LPL|MLXIPL|DGAT2	RSI-MGI_up
GO Biological Processes	GO:0002237	response to molecule of bacterial origin	-2.8	3.7	8	C5AR1|CD68|CXCL2|IRF5|JUNB|TNFAIP3|ZFP36|NR1D1	RSI-MGI_up
GO Biological Processes	GO:0009179	purine ribonucleoside diphosphate metabolic process	-2.8	5.9	5	AK4|ALDOC|PFKFB3|AK3|MLXIPL	RSI-MGI_up
GO Biological Processes	GO:0009135	purine nucleoside diphosphate metabolic process	-2.8	5.9	5	AK4|ALDOC|PFKFB3|AK3|MLXIPL	RSI-MGI_up
GO Biological Processes	GO:0072350	tricarboxylic acid metabolic process	-2.8	13	3	ACLY|ACO1|IDH1	RSI-MGI_up
GO Biological Processes	GO:0009185	ribonucleoside diphosphate metabolic process	-2.8	5.8	5	AK4|ALDOC|PFKFB3|AK3|MLXIPL	RSI-MGI_up
GO Biological Processes	GO:1901990	regulation of mitotic cell cycle phase transition	-2.8	3.3	9	PLK3|HSP90AA1|DYNLL1|KLF4|ADAMTS1|KNTC1|PLK4|PLK2|ZNF385A	RSI-MGI_up
GO Biological Processes	GO:0034440	lipid oxidation	-2.8	7.9	4	CPT1A|CPT1B|PDK4|MLYCD	RSI-MGI_dn
GO Biological Processes	GO:0098739	import across plasma membrane	-2.7	7.6	4	ATP1B1|KCNJ2|SLC12A2|PER2	RSI-MGI_dn
GO Biological Processes	GO:0043266	regulation of potassium ion transport	-2.7	7.6	4	ATP1B1|CASQ2|KCNC1|KCNJ2	RSI-MGI_dn
GO Biological Processes	GO:0030004	cellular monovalent inorganic cation homeostasis	-2.7	7.5	4	ATP1B1|KCNJ2|SLC4A3|SLC4A7	RSI-MGI_dn
GO Biological Processes	GO:0035384	thioester biosynthetic process	-2.7	12	3	PDK4|MLYCD|ELOVL2	RSI-MGI_dn
GO Biological Processes	GO:0010927	cellular component assembly involved in morphogenesis	-2.7	7.4	4	CASQ2|KRT8|UGT8|MYLK3	RSI-MGI_dn
GO Biological Processes	GO:0046889	positive regulation of lipid biosynthetic process	-2.7	7.7	4	NR1D1|MLXIPL|ELOVL5|DGAT2	RSI-MGI_up
GO Biological Processes	GO:0106106	cold-induced thermogenesis	-2.7	5.7	5	LEP|SCD|NR1D1|ACOT11|ELOVL6	RSI-MGI_up
GO Biological Processes	GO:0120161	regulation of cold-induced thermogenesis	-2.7	5.7	5	LEP|SCD|NR1D1|ACOT11|ELOVL6	RSI-MGI_up
GO Biological Processes	GO:0007420	brain development	-2.7	2.7	12	ABAT|AK4|C5AR1|HES1|DNAJB1|NR4A2|RGS2|S100A1|SFRP2|ZIC1|NR4A3|DYNLL1	RSI-MGI_up
GO Biological Processes	GO:1903364	positive regulation of cellular protein catabolic process	-2.7	5.7	5	PLK3|HSP90AA1|TNFAIP3|PLK2|TRIB3	RSI-MGI_up
GO Biological Processes	GO:0042026	protein refolding	-2.7	12	3	HSPA1L|HSPA8|HSP90AA1	RSI-MGI_up
GO Biological Processes	GO:0016051	carbohydrate biosynthetic process	-2.7	4.6	6	ALDOC|GBE1|LEP|TKT|NR1D1|DGAT2	RSI-MGI_up
GO Biological Processes	GO:0043281	regulation of cysteine-type endopeptidase activity involved in apoptotic process	-2.7	4.6	6	CRYAB|CCN2|F3|HSPE1|SFRP2|KLF4	RSI-MGI_up
GO Biological Processes	GO:0032365	intracellular lipid transport	-2.7	12	3	ACACA|ANXA2|THRSP	RSI-MGI_up
GO Biological Processes	GO:0032102	negative regulation of response to external stimulus	-2.7	3.5	8	ABAT|ARG2|LEP|SNAI2|TNFAIP3|KLF4|NR1D1|ADAMTS18	RSI-MGI_up
GO Biological Processes	GO:1904951	positive regulation of establishment of protein localization	-2.7	3.2	9	ABAT|PLK3|HSPA1L|LEP|LPL|ZIC1|CCT4|AACS|PRR5L	RSI-MGI_up
GO Biological Processes	GO:0071236	cellular response to antibiotic	-2.7	5.5	5	EGR1|TNFAIP3|NR4A3|KLF4|KLF2	RSI-MGI_up
GO Biological Processes	GO:0000075	cell cycle checkpoint	-2.7	4.5	6	CHEK1|PLK3|PPP1R10|KNTC1|PLK2|ZNF385A	RSI-MGI_up
GO Biological Processes	GO:0097306	cellular response to alcohol	-2.7	7.3	4	ACACA|KLF4|KLF2|AACS	RSI-MGI_up
GO Biological Processes	GO:0071616	acyl-CoA biosynthetic process	-2.7	12	3	PDK4|MLYCD|ELOVL2	RSI-MGI_dn
GO Biological Processes	GO:0000077	DNA damage checkpoint	-2.6	5.5	5	CHEK1|PLK3|PPP1R10|PLK2|ZNF385A	RSI-MGI_up
GO Biological Processes	GO:0010824	regulation of centrosome duplication	-2.6	11	3	PLK4|PLK2|CHORDC1	RSI-MGI_up
GO Biological Processes	GO:0030335	positive regulation of cell migration	-2.6	2.9	10	AGT|C5AR1|F3|HSPB1|SNAI2|NR4A3|ADAMTS1|PLK2|ACKR3|FERMT3	RSI-MGI_up
GO Biological Processes	GO:0032388	positive regulation of intracellular transport	-2.6	4.5	6	ANXA2|PLK3|HSPA1L|LEP|ZIC1|PRR5L	RSI-MGI_up
GO Biological Processes	GO:0045732	positive regulation of protein catabolic process	-2.6	4.5	6	C4BPA|PLK3|HSP90AA1|TNFAIP3|PLK2|TRIB3	RSI-MGI_up
GO Biological Processes	GO:0014065	phosphatidylinositol 3-kinase signaling	-2.6	5.4	5	AGT|LEP|PIK3C2G|KLF4|PRR5L	RSI-MGI_up
GO Biological Processes	GO:2001020	regulation of response to DNA damage stimulus	-2.6	4.4	6	CHEK1|PPP1R10|SFRP2|SNAI2|ZNF385A|ACKR3	RSI-MGI_up
GO Biological Processes	GO:0060612	adipose tissue development	-2.6	11	3	LEP|AACS|DGAT2	RSI-MGI_up
GO Biological Processes	GO:0006865	amino acid transport	-2.6	5.4	5	ABAT|AGT|GRM2|LEP|RGS2	RSI-MGI_up
GO Biological Processes	GO:0030168	platelet activation	-2.6	5.3	5	ABAT|HBB|HSPB1|FERMT3|ADAMTS18	RSI-MGI_up
GO Biological Processes	GO:1990845	adaptive thermogenesis	-2.6	5.3	5	LEP|SCD|NR1D1|ACOT11|ELOVL6	RSI-MGI_up
GO Biological Processes	GO:0006090	pyruvate metabolic process	-2.6	5.3	5	ALDOC|ME1|PFKFB3|NR4A3|MLXIPL	RSI-MGI_up
GO Biological Processes	GO:0045833	negative regulation of lipid metabolic process	-2.6	6.9	4	INSIG1|SNAI2|TRIB3|DGAT2	RSI-MGI_up
GO Biological Processes	GO:1901655	cellular response to ketone	-2.6	6.9	4	ACACA|KLF4|KLF2|AACS	RSI-MGI_up
GO Biological Processes	GO:0090316	positive regulation of intracellular protein transport	-2.6	5.2	5	PLK3|HSPA1L|LEP|ZIC1|PRR5L	RSI-MGI_up
GO Biological Processes	GO:1904738	vascular associated smooth muscle cell migration	-2.6	11	3	AGT|NR4A3|ADAMTS1	RSI-MGI_up
GO Biological Processes	GO:1904752	regulation of vascular associated smooth muscle cell migration	-2.6	11	3	AGT|NR4A3|ADAMTS1	RSI-MGI_up
GO Biological Processes	GO:0042060	wound healing	-2.6	2.9	10	ABAT|ANXA6|F3|F13A1|HBB|HSPB1|TNFAIP3|AK3|FERMT3|ADAMTS18	RSI-MGI_up
GO Biological Processes	GO:0006631	fatty acid metabolic process	-2.6	3.8	7	CPT1A|CPT1B|PDK4|PLP1|PER2|MLYCD|ELOVL2	RSI-MGI_dn
GO Biological Processes	GO:0055080	cation homeostasis	-2.5	2.8	10	ATP1B1|ATP2B3|CASQ2|GRIK2|KCNJ2|OXTR|PDK4|SLC4A3|SLC12A2|SLC4A7	RSI-MGI_dn
GO Biological Processes	GO:0048857	neural nucleus development	-2.5	10	3	KCNC1|MAOB|PLP1	RSI-MGI_dn
GO Biological Processes	GO:0001649	osteoblast differentiation	-2.5	4.3	6	FASN|HSPE1|JUNB|SFRP2|SNAI2|TP53INP2	RSI-MGI_up
GO Biological Processes	GO:0034599	cellular response to oxidative stress	-2.5	3.7	7	HSPB1|NR4A2|TNFAIP3|NR4A3|KLF4|KLF2|PRR5L	RSI-MGI_up
GO Biological Processes	GO:0009132	nucleoside diphosphate metabolic process	-2.5	5.2	5	AK4|ALDOC|PFKFB3|AK3|MLXIPL	RSI-MGI_up
GO Biological Processes	GO:0044070	regulation of anion transport	-2.5	6.8	4	ABAT|AGT|LEP|RGS2	RSI-MGI_up
GO Biological Processes	GO:0060322	head development	-2.5	2.5	12	ABAT|AK4|C5AR1|HES1|DNAJB1|NR4A2|RGS2|S100A1|SFRP2|ZIC1|NR4A3|DYNLL1	RSI-MGI_up
GO Biological Processes	GO:0031570	DNA integrity checkpoint	-2.5	5.1	5	CHEK1|PLK3|PPP1R10|PLK2|ZNF385A	RSI-MGI_up
GO Biological Processes	GO:2000147	positive regulation of cell motility	-2.5	2.8	10	AGT|C5AR1|F3|HSPB1|SNAI2|NR4A3|ADAMTS1|PLK2|ACKR3|FERMT3	RSI-MGI_up
GO Biological Processes	GO:0014911	positive regulation of smooth muscle cell migration	-2.5	10	3	AGT|NR4A3|ADAMTS1	RSI-MGI_up
GO Biological Processes	GO:0033628	regulation of cell adhesion mediated by integrin	-2.5	10	3	SFRP2|SNAI2|FERMT3	RSI-MGI_up
GO Biological Processes	GO:0031669	cellular response to nutrient levels	-2.5	4.2	6	CD68|HSPA8|LEP|LPL|SNAI2|KLF10	RSI-MGI_up
GO Biological Processes	GO:0035051	cardiocyte differentiation	-2.5	5.1	5	AGT|HES1|RGS2|CACYBP|ALPK2	RSI-MGI_up
GO Biological Processes	GO:0042632	cholesterol homeostasis	-2.5	6.7	4	INSIG1|LPL|NR1D1|DGAT2	RSI-MGI_up
GO Biological Processes	GO:0043648	dicarboxylic acid metabolic process	-2.5	6.7	4	ACLY|IDH1|ME1|ALDH1L1	RSI-MGI_up
GO Biological Processes	GO:0060191	regulation of lipase activity	-2.5	6.7	4	AGT|C5AR1|LPL|RGS2	RSI-MGI_up
GO Biological Processes	GO:0033157	regulation of intracellular protein transport	-2.5	4.2	6	PLK3|HSPA1L|INSIG1|LEP|ZIC1|PRR5L	RSI-MGI_up
GO Biological Processes	GO:0055092	sterol homeostasis	-2.5	6.6	4	INSIG1|LPL|NR1D1|DGAT2	RSI-MGI_up
GO Biological Processes	GO:0044773	mitotic DNA damage checkpoint	-2.5	6.6	4	PLK3|PPP1R10|PLK2|ZNF385A	RSI-MGI_up
GO Biological Processes	GO:0070301	cellular response to hydrogen peroxide	-2.5	6.6	4	TNFAIP3|NR4A3|KLF4|KLF2	RSI-MGI_up
GO Biological Processes	GO:0046364	monosaccharide biosynthetic process	-2.5	6.6	4	ALDOC|LEP|TKT|DGAT2	RSI-MGI_up
GO Biological Processes	GO:1904707	positive regulation of vascular smooth muscle cell proliferation	-2.5	10	3	AGT|NR4A3|ADAMTS1	RSI-MGI_up
GO Biological Processes	GO:0045933	positive regulation of muscle contraction	-2.5	10	3	ABAT|CCN2|RGS2	RSI-MGI_up
GO Biological Processes	GO:0048512	circadian behavior	-2.5	10	3	EGR1|NR1D1|CIART	RSI-MGI_up
GO Biological Processes	GO:0009409	response to cold	-2.5	10	3	HSP90AA1|LPL|ACOT11	RSI-MGI_up
GO Biological Processes	GO:0007093	mitotic cell cycle checkpoint	-2.5	5	5	PLK3|PPP1R10|KNTC1|PLK2|ZNF385A	RSI-MGI_up
GO Biological Processes	GO:2000116	regulation of cysteine-type endopeptidase activity	-2.5	4.1	6	CRYAB|CCN2|F3|HSPE1|SFRP2|KLF4	RSI-MGI_up
GO Biological Processes	GO:2001242	regulation of intrinsic apoptotic signaling pathway	-2.5	5	5	HSPB1|SFRP2|SNAI2|ZNF385A|ACKR3	RSI-MGI_up
GO Biological Processes	GO:0007622	rhythmic behavior	-2.5	9.9	3	EGR1|NR1D1|CIART	RSI-MGI_up
GO Biological Processes	GO:0050706	regulation of interleukin-1 beta secretion	-2.5	9.9	3	ARG2|LPL|TNFAIP3	RSI-MGI_up
GO Biological Processes	GO:0097006	regulation of plasma lipoprotein particle levels	-2.5	6.5	4	AGT|ANXA2|LPL|DGAT2	RSI-MGI_up
GO Biological Processes	GO:0098771	inorganic ion homeostasis	-2.4	2.7	10	ATP1B1|ATP2B3|CASQ2|GRIK2|KCNJ2|OXTR|PDK4|SLC4A3|SLC12A2|SLC4A7	RSI-MGI_dn
GO Biological Processes	GO:1901016	regulation of potassium ion transmembrane transporter activity	-2.4	9.6	3	ATP1B1|CASQ2|KCNC1	RSI-MGI_dn
GO Biological Processes	GO:1903825	organic acid transmembrane transport	-2.4	6.3	4	CPT1A|CPT1B|PER2|SLC38A3	RSI-MGI_dn
GO Biological Processes	GO:1905039	carboxylic acid transmembrane transport	-2.4	6.3	4	CPT1A|CPT1B|PER2|SLC38A3	RSI-MGI_dn
GO Biological Processes	GO:0001508	action potential	-2.4	6.2	4	ATP1B1|GRIK2|KCNJ2|SLC4A3	RSI-MGI_dn
GO Biological Processes	GO:0034033	purine nucleoside bisphosphate biosynthetic process	-2.4	9.3	3	PDK4|MLYCD|ELOVL2	RSI-MGI_dn
GO Biological Processes	GO:0034030	ribonucleoside bisphosphate biosynthetic process	-2.4	9.3	3	PDK4|MLYCD|ELOVL2	RSI-MGI_dn
GO Biological Processes	GO:0033866	nucleoside bisphosphate biosynthetic process	-2.4	9.3	3	PDK4|MLYCD|ELOVL2	RSI-MGI_dn
GO Biological Processes	GO:2001233	regulation of apoptotic signaling pathway	-2.4	3.2	8	AGT|HSPB1|NR4A2|SFRP2|SNAI2|TNFAIP3|ZNF385A|ACKR3	RSI-MGI_up
GO Biological Processes	GO:0008630	intrinsic apoptotic signaling pathway in response to DNA damage	-2.4	6.4	4	SFRP2|SNAI2|ZNF385A|ACKR3	RSI-MGI_up
GO Biological Processes	GO:0030199	collagen fibril organization	-2.4	9.7	3	SERPINH1|LOXL2|SFRP2	RSI-MGI_up
GO Biological Processes	GO:0051972	regulation of telomerase activity	-2.4	9.7	3	HSP90AA1|KLF4|CCT4	RSI-MGI_up
GO Biological Processes	GO:0050999	regulation of nitric-oxide synthase activity	-2.4	9.7	3	HSP90AA1|LEP|S100A1	RSI-MGI_up
GO Biological Processes	GO:0032330	regulation of chondrocyte differentiation	-2.4	9.7	3	CCN2|LOXL2|SNAI2	RSI-MGI_up
GO Biological Processes	GO:0003300	cardiac muscle hypertrophy	-2.4	6.3	4	AGT|LEP|RGS2|NR4A3	RSI-MGI_up
GO Biological Processes	GO:0043502	regulation of muscle adaptation	-2.4	6.3	4	AGT|RGS2|NR4A3|KLF4	RSI-MGI_up
GO Biological Processes	GO:0048660	regulation of smooth muscle cell proliferation	-2.4	4.9	5	AGT|TNFAIP3|NR4A3|KLF4|ADAMTS1	RSI-MGI_up
GO Biological Processes	GO:0015718	monocarboxylic acid transport	-2.4	4.9	5	ABAT|ACACA|LEP|THRSP|SLC22A13	RSI-MGI_up
GO Biological Processes	GO:0051272	positive regulation of cellular component movement	-2.4	2.7	10	AGT|C5AR1|F3|HSPB1|SNAI2|NR4A3|ADAMTS1|PLK2|ACKR3|FERMT3	RSI-MGI_up
GO Biological Processes	GO:0043122	regulation of I-kappaB kinase/NF-kappaB signaling	-2.4	4	6	HSPB1|SLC20A1|TNFAIP3|TRAF3|NR1D1|PLK2	RSI-MGI_up
GO Biological Processes	GO:0030258	lipid modification	-2.4	4	6	AGT|LEP|PIK3C2G|NR4A3|DGAT2|TMEM150A	RSI-MGI_up
GO Biological Processes	GO:0006898	receptor-mediated endocytosis	-2.4	3.5	7	ANXA2|HBB|HSP90AA1|MASP1|CD163|HSPH1|ACKR3	RSI-MGI_up
GO Biological Processes	GO:0050727	regulation of inflammatory response	-2.4	2.9	9	AGT|C4BPA|C5AR1|LEP|LPL|ABCC1|TNFAIP3|KLF4|NR1D1	RSI-MGI_up
GO Biological Processes	GO:0048659	smooth muscle cell proliferation	-2.4	4.8	5	AGT|TNFAIP3|NR4A3|KLF4|ADAMTS1	RSI-MGI_up
GO Biological Processes	GO:0046486	glycerolipid metabolic process	-2.4	3.2	8	INSIG1|LPL|PIK3C2G|THRSP|LPIN2|DGAT2|TMEM150A|ABHD3	RSI-MGI_up
GO Biological Processes	GO:0071156	regulation of cell cycle arrest	-2.4	6.2	4	PLK3|PLK2|ZNF385A|MLXIPL	RSI-MGI_up
GO Biological Processes	GO:0097190	apoptotic signaling pathway	-2.4	2.7	10	AGT|ANXA6|HSPB1|NR4A2|SFRP2|SNAI2|TNFAIP3|ZNF385A|ACKR3|TRIB3	RSI-MGI_up
GO Biological Processes	GO:0038066	p38MAPK cascade	-2.4	9.3	3	LEP|GADD45B|ZFP36	RSI-MGI_up
GO Biological Processes	GO:0050819	negative regulation of coagulation	-2.4	9.3	3	ABAT|ADAMTS18|HS3ST5	RSI-MGI_up
GO Biological Processes	GO:0032731	positive regulation of interleukin-1 beta production	-2.4	9.3	3	EGR1|HSPB1|LPL	RSI-MGI_up
GO Biological Processes	GO:0014897	striated muscle hypertrophy	-2.4	6.2	4	AGT|LEP|RGS2|NR4A3	RSI-MGI_up
GO Biological Processes	GO:0030330	DNA damage response, signal transduction by p53 class mediator	-2.4	6.2	4	PLK3|SNAI2|PLK2|ZNF385A	RSI-MGI_up
GO Biological Processes	GO:0040017	positive regulation of locomotion	-2.4	2.7	10	AGT|C5AR1|F3|HSPB1|SNAI2|NR4A3|ADAMTS1|PLK2|ACKR3|FERMT3	RSI-MGI_up
GO Biological Processes	GO:0044774	mitotic DNA integrity checkpoint	-2.4	6.1	4	PLK3|PPP1R10|PLK2|ZNF385A	RSI-MGI_up
GO Biological Processes	GO:0051099	positive regulation of binding	-2.4	4.7	5	ANXA2|HES1|KLF4|PLK2|TRIB3	RSI-MGI_up
GO Biological Processes	GO:0097237	cellular response to toxic substance	-2.4	3.9	6	EGR1|HBB|TNFAIP3|NR4A3|KLF4|KLF2	RSI-MGI_up
GO Biological Processes	GO:0030155	regulation of cell adhesion	-2.4	2.5	11	ABAT|ARG2|HES1|LEP|SFRP2|SNAI2|NR4A3|KLF4|HSPH1|FERMT3|ADAMTS18	RSI-MGI_up
GO Biological Processes	GO:0014896	muscle hypertrophy	-2.4	6	4	AGT|LEP|RGS2|NR4A3	RSI-MGI_up
GO Biological Processes	GO:0006006	glucose metabolic process	-2.4	4.9	5	CPT1A|PDK4|PFKM|PER2|MLYCD	RSI-MGI_dn
GO Biological Processes	GO:0009247	glycolipid biosynthetic process	-2.4	9.5	3	UGT8|B3GALT4|PIGV	RSI-MGI_dn
GO Biological Processes	GO:0030239	myofibril assembly	-2.4	9.2	3	CASQ2|KRT8|MYLK3	RSI-MGI_dn
GO Biological Processes	GO:0042552	myelination	-2.3	6	4	MAL|MPZ|PLP1|UGT8	RSI-MGI_dn
GO Biological Processes	GO:0007272	ensheathment of neurons	-2.3	5.9	4	MAL|MPZ|PLP1|UGT8	RSI-MGI_dn
GO Biological Processes	GO:0008366	axon ensheathment	-2.3	5.9	4	MAL|MPZ|PLP1|UGT8	RSI-MGI_dn
GO Biological Processes	GO:1903779	regulation of cardiac conduction	-2.3	8.6	3	ATP1B1|ATP2B3|CASQ2	RSI-MGI_dn
GO Biological Processes	GO:0051259	protein complex oligomerization	-2.3	4.5	5	KCNC1|KCNJ2|PFKM|TP73|POLQ	RSI-MGI_dn
GO Biological Processes	GO:0042391	regulation of membrane potential	-2.3	3.3	7	ATP1B1|CASQ2|IFI6|GRIK2|KCNC1|KCNJ2|SLC4A3	RSI-MGI_dn
GO Biological Processes	GO:0045017	glycerolipid biosynthetic process	-2.3	3.9	6	LPL|PIK3C2G|THRSP|LPIN2|DGAT2|ABHD3	RSI-MGI_up
GO Biological Processes	GO:1903362	regulation of cellular protein catabolic process	-2.3	3.9	6	ANXA2|PLK3|HSP90AA1|TNFAIP3|PLK2|TRIB3	RSI-MGI_up
GO Biological Processes	GO:0006636	unsaturated fatty acid biosynthetic process	-2.3	9	3	SCD|ELOVL5|ELOVL6	RSI-MGI_up
GO Biological Processes	GO:0060349	bone morphogenesis	-2.3	6	4	ANXA6|SERPINH1|INSIG1|SFRP2	RSI-MGI_up
GO Biological Processes	GO:0051222	positive regulation of protein transport	-2.3	3.1	8	ABAT|PLK3|HSPA1L|LEP|LPL|ZIC1|AACS|PRR5L	RSI-MGI_up
GO Biological Processes	GO:0032496	response to lipopolysaccharide	-2.3	3.4	7	C5AR1|CD68|CXCL2|JUNB|TNFAIP3|ZFP36|NR1D1	RSI-MGI_up
GO Biological Processes	GO:0043062	extracellular structure organization	-2.3	3.1	8	AGT|SERPINH1|CCN2|LAMB3|LOXL2|LPL|SFRP2|ADAMTS4	RSI-MGI_up
GO Biological Processes	GO:0052548	regulation of endopeptidase activity	-2.3	3.1	8	AGT|SERPINH1|CRYAB|CCN2|F3|HSPE1|SFRP2|KLF4	RSI-MGI_up
GO Biological Processes	GO:0016525	negative regulation of angiogenesis	-2.3	4.6	5	AGT|KLF4|ADAMTS1|KLF2|PLK2	RSI-MGI_up
GO Biological Processes	GO:0050702	interleukin-1 beta secretion	-2.3	8.8	3	ARG2|LPL|TNFAIP3	RSI-MGI_up
GO Biological Processes	GO:0006977	DNA damage response, signal transduction by p53 class mediator resulting in cell cycle arrest	-2.3	8.8	3	PLK3|PLK2|ZNF385A	RSI-MGI_up
GO Biological Processes	GO:0045930	negative regulation of mitotic cell cycle	-2.3	3.4	7	CHEK1|PLK3|PPP1R10|KLF4|KNTC1|PLK2|ZNF385A	RSI-MGI_up
GO Biological Processes	GO:2000181	negative regulation of blood vessel morphogenesis	-2.3	4.5	5	AGT|KLF4|ADAMTS1|KLF2|PLK2	RSI-MGI_up
GO Biological Processes	GO:0050704	regulation of interleukin-1 secretion	-2.3	8.7	3	ARG2|LPL|TNFAIP3	RSI-MGI_up
GO Biological Processes	GO:1902400	intracellular signal transduction involved in G1 DNA damage checkpoint	-2.3	8.7	3	PLK3|PLK2|ZNF385A	RSI-MGI_up
GO Biological Processes	GO:0071398	cellular response to fatty acid	-2.3	8.7	3	ACACA|LPL|DGAT2	RSI-MGI_up
GO Biological Processes	GO:0072431	signal transduction involved in mitotic G1 DNA damage checkpoint	-2.3	8.7	3	PLK3|PLK2|ZNF385A	RSI-MGI_up
GO Biological Processes	GO:0032386	regulation of intracellular transport	-2.3	3	8	ANXA2|PLK3|CRYAB|HSPA1L|INSIG1|LEP|ZIC1|PRR5L	RSI-MGI_up
GO Biological Processes	GO:0009127	purine nucleoside monophosphate biosynthetic process	-2.3	4.5	5	AK4|ALDOC|PFKFB3|AK3|MLXIPL	RSI-MGI_up
GO Biological Processes	GO:0009168	purine ribonucleoside monophosphate biosynthetic process	-2.3	4.5	5	AK4|ALDOC|PFKFB3|AK3|MLXIPL	RSI-MGI_up
GO Biological Processes	GO:0010665	regulation of cardiac muscle cell apoptotic process	-2.3	8.5	3	AGT|PPP1R10|SFRP2	RSI-MGI_up
GO Biological Processes	GO:0051055	negative regulation of lipid biosynthetic process	-2.3	8.5	3	INSIG1|SNAI2|TRIB3	RSI-MGI_up
GO Biological Processes	GO:0050865	regulation of cell activation	-2.3	2.6	10	ABAT|ARG2|CCN2|HES1|LEP|TNFAIP3|NR4A3|NR1D1|HSPH1|ADAMTS18	RSI-MGI_up
GO Biological Processes	GO:0060249	anatomical structure homeostasis	-2.3	3	8	ACACA|CCN2|HSPB1|HSP90AA1|PPP1R10|TNFAIP3|CCT4|TP53INP2	RSI-MGI_up
GO Biological Processes	GO:0048608	reproductive structure development	-2.3	3	8	FKBP4|HES1|IDH1|JUNB|LEP|SFRP2|ADAMTS1|PLK4	RSI-MGI_up
GO Biological Processes	GO:0010942	positive regulation of cell death	-2.3	2.5	11	AGT|CCN2|EGR1|F3|HBB|HSPE1|IRF5|LEP|GADD45B|SFRP2|NR4A3	RSI-MGI_up
GO Biological Processes	GO:0072413	signal transduction involved in mitotic cell cycle checkpoint	-2.3	8.4	3	PLK3|PLK2|ZNF385A	RSI-MGI_up
GO Biological Processes	GO:0097755	positive regulation of blood vessel diameter	-2.3	8.4	3	AGT|LEP|RGS2	RSI-MGI_up
GO Biological Processes	GO:1902403	signal transduction involved in mitotic DNA integrity checkpoint	-2.3	8.4	3	PLK3|PLK2|ZNF385A	RSI-MGI_up
GO Biological Processes	GO:1902402	signal transduction involved in mitotic DNA damage checkpoint	-2.3	8.4	3	PLK3|PLK2|ZNF385A	RSI-MGI_up
GO Biological Processes	GO:0007159	leukocyte cell-cell adhesion	-2.3	3.3	7	ARG2|HES1|LEP|NR4A3|KLF4|HSPH1|FERMT3	RSI-MGI_up
GO Biological Processes	GO:1903827	regulation of cellular protein localization	-2.3	2.8	9	PLK3|HSPA1L|HSP90AA1|INSIG1|LEP|ZIC1|CCT4|TP53INP2|PRR5L	RSI-MGI_up
GO Biological Processes	GO:0015909	long-chain fatty acid transport	-2.3	9.1	3	PLIN2|CPT1A|CPT1B	RSI-MGI_dn
GO Biological Processes	GO:0006635	fatty acid beta-oxidation	-2.3	8.8	3	CPT1A|CPT1B|MLYCD	RSI-MGI_dn
GO Biological Processes	GO:0046467	membrane lipid biosynthetic process	-2.3	5.7	4	UGT8|B3GALT4|ELOVL2|PIGV	RSI-MGI_dn
GO Biological Processes	GO:0072330	monocarboxylic acid biosynthetic process	-2.2	3.7	6	PDK4|PFKM|PLP1|PER2|MLYCD|ELOVL2	RSI-MGI_dn
GO Biological Processes	GO:0051668	localization within membrane	-2.2	5.4	4	ATP1B1|GRIK2|MAL|MUSK	RSI-MGI_dn
GO Biological Processes	GO:1903034	regulation of response to wounding	-2.2	4.4	5	ABAT|F3|TNFAIP3|KLF4|ADAMTS18	RSI-MGI_up
GO Biological Processes	GO:0042035	regulation of cytokine biosynthetic process	-2.2	5.6	4	EGR1|HSPB1|ZFP36|KLF4	RSI-MGI_up
GO Biological Processes	GO:0071478	cellular response to radiation	-2.2	4.4	5	CHEK1|CRYAB|EGR1|SFRP2|SNAI2	RSI-MGI_up
GO Biological Processes	GO:0061458	reproductive system development	-2.2	3	8	FKBP4|HES1|IDH1|JUNB|LEP|SFRP2|ADAMTS1|PLK4	RSI-MGI_up
GO Biological Processes	GO:0006839	mitochondrial transport	-2.2	3.7	6	ACACA|HSPA1L|HSPA4|HSP90AA1|THRSP|SLC25A36	RSI-MGI_up
GO Biological Processes	GO:0032732	positive regulation of interleukin-1 production	-2.2	8.2	3	EGR1|HSPB1|LPL	RSI-MGI_up
GO Biological Processes	GO:0010662	regulation of striated muscle cell apoptotic process	-2.2	8.2	3	AGT|PPP1R10|SFRP2	RSI-MGI_up
GO Biological Processes	GO:0055081	anion homeostasis	-2.2	8.2	3	GRM2|MLXIPL|DGAT2	RSI-MGI_up
GO Biological Processes	GO:0050433	regulation of catecholamine secretion	-2.2	8.2	3	ABAT|AGT|SNCG	RSI-MGI_up
GO Biological Processes	GO:0045860	positive regulation of protein kinase activity	-2.2	2.7	9	AGT|C5AR1|CKS2|EGR1|HSP90AA1|LEP|GADD45B|MMD|CAMKK1	RSI-MGI_up
GO Biological Processes	GO:0051341	regulation of oxidoreductase activity	-2.2	5.6	4	AGT|HSP90AA1|LEP|S100A1	RSI-MGI_up
GO Biological Processes	GO:0002040	sprouting angiogenesis	-2.2	4.4	5	LOXL2|S100A1|KLF4|KLF2|PLK2	RSI-MGI_up
GO Biological Processes	GO:2000045	regulation of G1/S transition of mitotic cell cycle	-2.2	4.4	5	PLK3|KLF4|ADAMTS1|PLK2|ZNF385A	RSI-MGI_up
GO Biological Processes	GO:0043500	muscle adaptation	-2.2	5.5	4	AGT|RGS2|NR4A3|KLF4	RSI-MGI_up
GO Biological Processes	GO:0043618	regulation of transcription from RNA polymerase II promoter in response to stress	-2.2	5.5	4	CHEK1|EGR1|DNAJB1|KLF2	RSI-MGI_up
GO Biological Processes	GO:0010659	cardiac muscle cell apoptotic process	-2.2	8.1	3	AGT|PPP1R10|SFRP2	RSI-MGI_up
GO Biological Processes	GO:0006721	terpenoid metabolic process	-2.2	5.5	4	LPL|LSS|RDH5|DGAT2	RSI-MGI_up
GO Biological Processes	GO:0010948	negative regulation of cell cycle process	-2.2	3.2	7	CHEK1|PLK3|PPP1R10|KLF4|PLK2|ZNF385A|MLXIPL	RSI-MGI_up
GO Biological Processes	GO:0050432	catecholamine secretion	-2.2	8	3	ABAT|AGT|SNCG	RSI-MGI_up
GO Biological Processes	GO:1904589	regulation of protein import	-2.2	8	3	HSPA8|LEP|ZIC1	RSI-MGI_up
GO Biological Processes	GO:0043408	regulation of MAPK cascade	-2.2	2.4	11	AGT|C5AR1|CCN2|LEP|GADD45B|RGS2|SFRP2|TRAF3|KLF4|ACKR3|TRIB3	RSI-MGI_up
GO Biological Processes	GO:0070507	regulation of microtubule cytoskeleton organization	-2.2	4.3	5	CHEK1|FKBP4|PLK4|PLK2|CHORDC1	RSI-MGI_up
GO Biological Processes	GO:0048015	phosphatidylinositol-mediated signaling	-2.2	4.3	5	AGT|LEP|PIK3C2G|KLF4|PRR5L	RSI-MGI_up
GO Biological Processes	GO:0021953	central nervous system neuron differentiation	-2.2	4.3	5	HES1|HSP90AA1|LEP|NR4A2|SFRP2	RSI-MGI_up
GO Biological Processes	GO:0006936	muscle contraction	-2.2	3.2	7	ABAT|AGT|ANXA6|ARG2|CRYAB|CCN2|RGS2	RSI-MGI_up
GO Biological Processes	GO:0043491	protein kinase B signaling	-2.2	3.6	6	PLK3|F3|HSP90AA1|LEP|KLF4|TRIB3	RSI-MGI_up
GO Biological Processes	GO:0010658	striated muscle cell apoptotic process	-2.2	7.8	3	AGT|PPP1R10|SFRP2	RSI-MGI_up
GO Biological Processes	GO:0031571	mitotic G1 DNA damage checkpoint	-2.2	7.8	3	PLK3|PLK2|ZNF385A	RSI-MGI_up
GO Biological Processes	GO:0044819	mitotic G1/S transition checkpoint	-2.2	7.8	3	PLK3|PLK2|ZNF385A	RSI-MGI_up
GO Biological Processes	GO:0046395	carboxylic acid catabolic process	-2.2	3.6	6	ABAT|ARG2|FAH|LEP|LPIN2|ALDH1L1	RSI-MGI_up
GO Biological Processes	GO:0016054	organic acid catabolic process	-2.2	3.6	6	ABAT|ARG2|FAH|LEP|LPIN2|ALDH1L1	RSI-MGI_up
GO Biological Processes	GO:0007565	female pregnancy	-2.2	4.2	5	AGT|FKBP4|JUNB|LEP|RGS2	RSI-MGI_up
GO Biological Processes	GO:1901343	negative regulation of vasculature development	-2.2	4.2	5	AGT|KLF4|ADAMTS1|KLF2|PLK2	RSI-MGI_up
GO Biological Processes	GO:0032768	regulation of monooxygenase activity	-2.2	7.7	3	HSP90AA1|LEP|S100A1	RSI-MGI_up
GO Biological Processes	GO:0044783	G1 DNA damage checkpoint	-2.2	7.7	3	PLK3|PLK2|ZNF385A	RSI-MGI_up
GO Biological Processes	GO:0050701	interleukin-1 secretion	-2.2	7.7	3	ARG2|LPL|TNFAIP3	RSI-MGI_up
GO Biological Processes	GO:0048017	inositol lipid-mediated signaling	-2.2	4.2	5	AGT|LEP|PIK3C2G|KLF4|PRR5L	RSI-MGI_up
GO Biological Processes	GO:0006869	lipid transport	-2.2	3.2	7	ACACA|AGT|ANXA2|LEP|ABCC1|THRSP|APOLD1	RSI-MGI_up
GO Biological Processes	GO:0086001	cardiac muscle cell action potential	-2.2	8.3	3	ATP1B1|KCNJ2|SLC4A3	RSI-MGI_dn
GO Biological Processes	GO:0055117	regulation of cardiac muscle contraction	-2.1	7.6	3	ATP1B1|CASQ2|KCNJ2	RSI-MGI_dn
GO Biological Processes	GO:0098659	inorganic cation import across plasma membrane	-2.1	7.5	3	ATP1B1|KCNJ2|SLC12A2	RSI-MGI_dn
GO Biological Processes	GO:0099587	inorganic ion import across plasma membrane	-2.1	7.5	3	ATP1B1|KCNJ2|SLC12A2	RSI-MGI_dn
GO Biological Processes	GO:0008544	epidermis development	-2.1	3.1	7	HOXA7|KRT8|NGFR|SLC4A7|EXPH5|MAFF|KRT20	RSI-MGI_dn
GO Biological Processes	GO:0051346	negative regulation of hydrolase activity	-2.1	3.1	7	COL4A3|IFI6|NGFR|FICD|ANGPTL4|CCDC8|WFIKKN2	RSI-MGI_dn
GO Biological Processes	GO:0008016	regulation of heart contraction	-2.1	4.1	5	ATP1B1|ATP2B3|CASQ2|KCNJ2|SLC4A3	RSI-MGI_dn
GO Biological Processes	GO:0009913	epidermal cell differentiation	-2.1	3.5	6	HOXA7|KRT8|SLC4A7|EXPH5|MAFF|KRT20	RSI-MGI_dn
GO Biological Processes	GO:0045682	regulation of epidermis development	-2.1	7.3	3	HOXA7|NGFR|MAFF	RSI-MGI_dn
GO Biological Processes	GO:0031497	chromatin assembly	-2.1	5	4	H1-0|HELLS|CENPU|TSPYL5	RSI-MGI_dn
GO Biological Processes	GO:0015844	monoamine transport	-2.1	7.1	3	GDNF|MAOB|OXTR	RSI-MGI_dn
GO Biological Processes	GO:0009156	ribonucleoside monophosphate biosynthetic process	-2.1	4.2	5	AK4|ALDOC|PFKFB3|AK3|MLXIPL	RSI-MGI_up
GO Biological Processes	GO:0007098	centrosome cycle	-2.1	5.3	4	CHEK1|PLK4|PLK2|CHORDC1	RSI-MGI_up
GO Biological Processes	GO:0043620	regulation of DNA-templated transcription in response to stress	-2.1	5.3	4	CHEK1|EGR1|DNAJB1|KLF2	RSI-MGI_up
GO Biological Processes	GO:0052547	regulation of peptidase activity	-2.1	2.9	8	AGT|SERPINH1|CRYAB|CCN2|F3|HSPE1|SFRP2|KLF4	RSI-MGI_up
GO Biological Processes	GO:0032868	response to insulin	-2.1	3.5	6	AGT|EGR1|LEP|LPL|LPIN2|TRIB3	RSI-MGI_up
GO Biological Processes	GO:0007249	I-kappaB kinase/NF-kappaB signaling	-2.1	3.5	6	HSPB1|SLC20A1|TNFAIP3|TRAF3|NR1D1|PLK2	RSI-MGI_up
GO Biological Processes	GO:0015980	energy derivation by oxidation of organic compounds	-2.1	3.5	6	ACO1|GBE1|IDH1|LEP|NR4A3|NR1D1	RSI-MGI_up
GO Biological Processes	GO:0032922	circadian regulation of gene expression	-2.1	7.6	3	EGR1|NR1D1|CIART	RSI-MGI_up
GO Biological Processes	GO:1903672	positive regulation of sprouting angiogenesis	-2.1	7.6	3	S100A1|KLF4|PLK2	RSI-MGI_up
GO Biological Processes	GO:1901654	response to ketone	-2.1	4.2	5	ACACA|PSPH|KLF4|KLF2|AACS	RSI-MGI_up
GO Biological Processes	GO:0001704	formation of primary germ layer	-2.1	5.2	4	LAMB3|SFRP2|NR4A3|KLF4	RSI-MGI_up
GO Biological Processes	GO:2000134	negative regulation of G1/S transition of mitotic cell cycle	-2.1	5.2	4	PLK3|KLF4|PLK2|ZNF385A	RSI-MGI_up
GO Biological Processes	GO:0042089	cytokine biosynthetic process	-2.1	5.2	4	EGR1|HSPB1|ZFP36|KLF4	RSI-MGI_up
GO Biological Processes	GO:0045862	positive regulation of proteolysis	-2.1	3.1	7	PLK3|CCN2|F3|HSPE1|SFRP2|PLK2|TRIB3	RSI-MGI_up
GO Biological Processes	GO:0042107	cytokine metabolic process	-2.1	5.2	4	EGR1|HSPB1|ZFP36|KLF4	RSI-MGI_up
GO Biological Processes	GO:0072376	protein activation cascade	-2.1	4.1	5	C4BPA|C5AR1|F3|F13A1|MASP1	RSI-MGI_up
GO Biological Processes	GO:0014066	regulation of phosphatidylinositol 3-kinase signaling	-2.1	5.1	4	AGT|LEP|KLF4|PRR5L	RSI-MGI_up
GO Biological Processes	GO:0045471	response to ethanol	-2.1	5.1	4	ABAT|LEP|RGS2|AACS	RSI-MGI_up
GO Biological Processes	GO:0001819	positive regulation of cytokine production	-2.1	2.8	8	AGT|C5AR1|EGR1|HSPB1|IRF5|LEP|LPL|NR4A3	RSI-MGI_up
GO Biological Processes	GO:0030198	extracellular matrix organization	-2.1	3.1	7	AGT|SERPINH1|CCN2|LAMB3|LOXL2|SFRP2|ADAMTS4	RSI-MGI_up
GO Biological Processes	GO:0055007	cardiac muscle cell differentiation	-2.1	5.1	4	AGT|RGS2|CACYBP|ALPK2	RSI-MGI_up
GO Biological Processes	GO:0050866	negative regulation of cell activation	-2.1	4.1	5	ABAT|ARG2|TNFAIP3|NR1D1|ADAMTS18	RSI-MGI_up
GO Biological Processes	GO:0072329	monocarboxylic acid catabolic process	-2.1	5.1	4	ABAT|FAH|LEP|LPIN2	RSI-MGI_up
GO Biological Processes	GO:0051298	centrosome duplication	-2.1	7.3	3	PLK4|PLK2|CHORDC1	RSI-MGI_up
GO Biological Processes	GO:0044262	cellular carbohydrate metabolic process	-2.1	3.4	6	GBE1|IDH1|LEP|PFKFB3|NR1D1|DGAT2	RSI-MGI_up
GO Biological Processes	GO:0097193	intrinsic apoptotic signaling pathway	-2.1	3.4	6	HSPB1|SFRP2|SNAI2|ZNF385A|ACKR3|TRIB3	RSI-MGI_up
GO Biological Processes	GO:2000573	positive regulation of DNA biosynthetic process	-2.1	7.2	3	HSP90AA1|KLF4|CCT4	RSI-MGI_up
GO Biological Processes	GO:0061515	myeloid cell development	-2.1	7.2	3	ANXA2|KLF2|ZNF385A	RSI-MGI_up
GO Biological Processes	GO:1902807	negative regulation of cell cycle G1/S phase transition	-2.1	5	4	PLK3|KLF4|PLK2|ZNF385A	RSI-MGI_up
GO Biological Processes	GO:0031647	regulation of protein stability	-2.1	3.4	6	CRYAB|HSPA8|HSP90AA1|LSS|NR1D1|CCT4	RSI-MGI_up
GO Biological Processes	GO:1903825	organic acid transmembrane transport	-2.1	5	4	ACACA|AGT|RGS2|THRSP	RSI-MGI_up
GO Biological Processes	GO:1905039	carboxylic acid transmembrane transport	-2.1	5	4	ACACA|AGT|RGS2|THRSP	RSI-MGI_up
GO Biological Processes	GO:0019318	hexose metabolic process	-2.1	4.1	5	CPT1A|PDK4|PFKM|PER2|MLYCD	RSI-MGI_dn
GO Biological Processes	GO:0006633	fatty acid biosynthetic process	-2.1	5.1	4	PDK4|PLP1|MLYCD|ELOVL2	RSI-MGI_dn
GO Biological Processes	GO:0015718	monocarboxylic acid transport	-2	4.9	4	PLIN2|CPT1A|CPT1B|SLC38A3	RSI-MGI_dn
GO Biological Processes	GO:0015711	organic anion transport	-2	3	7	PLIN2|CPT1A|CPT1B|SLC4A3|PER2|SLC4A7|SLC38A3	RSI-MGI_dn
GO Biological Processes	GO:0055002	striated muscle cell development	-2	4.9	4	CASQ2|KRT8|MYLK3|WFIKKN2	RSI-MGI_dn
GO Biological Processes	GO:0050954	sensory perception of mechanical stimulus	-2	4.9	4	COL4A3|COL11A2|TUB|PHF24	RSI-MGI_dn
GO Biological Processes	GO:0006937	regulation of muscle contraction	-2	4.8	4	ATP1B1|CASQ2|KCNJ2|OXTR	RSI-MGI_dn
GO Biological Processes	GO:0009124	nucleoside monophosphate biosynthetic process	-2	4	5	AK4|ALDOC|PFKFB3|AK3|MLXIPL	RSI-MGI_up
GO Biological Processes	GO:0042698	ovulation cycle	-2	7.1	3	EGR1|LEP|ADAMTS1	RSI-MGI_up
GO Biological Processes	GO:1902806	regulation of cell cycle G1/S phase transition	-2	3.9	5	PLK3|KLF4|ADAMTS1|PLK2|ZNF385A	RSI-MGI_up
GO Biological Processes	GO:0006165	nucleoside diphosphate phosphorylation	-2	4.9	4	AK4|ALDOC|PFKFB3|MLXIPL	RSI-MGI_up
GO Biological Processes	GO:0031023	microtubule organizing center organization	-2	4.9	4	CHEK1|PLK4|PLK2|CHORDC1	RSI-MGI_up
GO Biological Processes	GO:0098656	anion transmembrane transport	-2	3.4	6	ACACA|AGT|ABCC1|RGS2|SLC20A1|THRSP	RSI-MGI_up
GO Biological Processes	GO:0010517	regulation of phospholipase activity	-2	7	3	AGT|C5AR1|RGS2	RSI-MGI_up
GO Biological Processes	GO:0033627	cell adhesion mediated by integrin	-2	7	3	SFRP2|SNAI2|FERMT3	RSI-MGI_up
GO Biological Processes	GO:0071326	cellular response to monosaccharide stimulus	-2	4.9	4	LEP|NR1D1|MLXIPL|AACS	RSI-MGI_up
GO Biological Processes	GO:0005996	monosaccharide metabolic process	-2	3.3	6	ALDOC|CREM|LEP|PFKFB3|TKT|DGAT2	RSI-MGI_up
GO Biological Processes	GO:0048545	response to steroid hormone	-2	3	7	CCN2|FKBP4|IDH1|NR4A2|ZFP36|NR4A3|NR1D1	RSI-MGI_up
GO Biological Processes	GO:0097164	ammonium ion metabolic process	-2	3.9	5	ABAT|NR4A2|SAT1|LPIN2|ABHD3	RSI-MGI_up
GO Biological Processes	GO:0046939	nucleotide phosphorylation	-2	4.8	4	AK4|ALDOC|PFKFB3|MLXIPL	RSI-MGI_up
GO Biological Processes	GO:0071222	cellular response to lipopolysaccharide	-2	3.9	5	CD68|CXCL2|TNFAIP3|ZFP36|NR1D1	RSI-MGI_up
GO Biological Processes	GO:0042176	regulation of protein catabolic process	-2	3	7	ANXA2|C4BPA|PLK3|HSP90AA1|TNFAIP3|PLK2|TRIB3	RSI-MGI_up
GO Cellular Components	GO:0062023	collagen-containing extracellular matrix	-5.1	4.8	12	AGT|ANXA2|ANXA6|SERPINH1|CCN2|F3|F13A1|LAMB3|LOXL2|SFRP2|ADAMTS4|ADAMTS1	RSI-MGI_up
GO Cellular Components	GO:0060205	cytoplasmic vesicle lumen	-4.4	4.9	10	ACLY|ALDOC|ANXA2|F13A1|HBB|HSPA8|HSP90AA1|IDH1|HSPH1|FERMT3	RSI-MGI_up
GO Cellular Components	GO:0031983	vesicle lumen	-4.4	4.9	10	ACLY|ALDOC|ANXA2|F13A1|HBB|HSPA8|HSP90AA1|IDH1|HSPH1|FERMT3	RSI-MGI_up
GO Cellular Components	GO:0042470	melanosome	-4.4	9.4	6	ANXA2|ANXA6|FASN|HSPA8|HSP90AA1|CCT4	RSI-MGI_up
GO Cellular Components	GO:0048770	pigment granule	-4.4	9.4	6	ANXA2|ANXA6|FASN|HSPA8|HSP90AA1|CCT4	RSI-MGI_up
GO Cellular Components	GO:0031012	extracellular matrix	-4	3.7	12	AGT|ANXA2|ANXA6|SERPINH1|CCN2|F3|F13A1|LAMB3|LOXL2|SFRP2|ADAMTS4|ADAMTS1	RSI-MGI_up
GO Cellular Components	GO:1904813	ficolin-1-rich granule lumen	-3.9	8	6	ACLY|ALDOC|HBB|HSPA8|HSP90AA1|IDH1	RSI-MGI_up
GO Cellular Components	GO:0101002	ficolin-1-rich granule	-3.9	6.2	7	ACLY|ALDOC|HBB|HSPA8|HSP90AA1|IDH1|DYNLL1	RSI-MGI_up
GO Cellular Components	GO:0044297	cell body	-3.7	3.4	12	PLK3|CRYAB|FKBP4|HSPA1L|HSP90AA1|DNAJB1|RDH5|SNCG|CCT4|ZNF385A|CACYBP|ELOVL5	RSI-MGI_up
GO Cellular Components	GO:0071682	endocytic vesicle lumen	-3.6	25	3	HBB|HSP90AA1|HSPH1	RSI-MGI_up
GO Cellular Components	GO:0072562	blood microparticle	-3.5	6.7	6	AGT|C4BPA|F13A1|HBB|HSPA1L|HSPA8	RSI-MGI_up
GO Cellular Components	GO:0101031	chaperone complex	-3.4	21	3	HSPA8|CCT4|STIP1	RSI-MGI_up
GO Cellular Components	GO:0005759	mitochondrial matrix	-3.2	3.5	10	ABAT|AK4|ALAS2|ARG2|HSPA1L|HSPE1|CA5B|ACOT11|AK3|GFM2	RSI-MGI_up
GO Cellular Components	GO:0034774	secretory granule lumen	-3.1	4.1	8	ACLY|ALDOC|ANXA2|F13A1|HSPA8|HSP90AA1|IDH1|FERMT3	RSI-MGI_up
GO Cellular Components	GO:0043209	myelin sheath	-2.8	13	3	MPZ|PLP1|PMP2	RSI-MGI_dn
GO Cellular Components	GO:0005811	lipid droplet	-2.8	8.1	4	ANXA2|LSS|CIDEC|DGAT2	RSI-MGI_up
GO Cellular Components	GO:0030425	dendrite	-2.7	2.8	11	PLK3|CRHR2|CRYAB|GRM2|HSPA8|HSP90AA1|DNAJB1|NR1D1|PLK2|ZNF385A|ELOVL5	RSI-MGI_up
GO Cellular Components	GO:0097447	dendritic tree	-2.7	2.8	11	PLK3|CRHR2|CRYAB|GRM2|HSPA8|HSP90AA1|DNAJB1|NR1D1|PLK2|ZNF385A|ELOVL5	RSI-MGI_up
GO Cellular Components	GO:0030176	integral component of endoplasmic reticulum membrane	-2.6	5.3	5	INSIG1|SCD|ELOVL5|ELOVL6|DGAT2	RSI-MGI_up
GO Cellular Components	GO:0005604	basement membrane	-2.5	6.8	4	ANXA2|LAMB3|LOXL2|ADAMTS1	RSI-MGI_up
GO Cellular Components	GO:0031227	intrinsic component of endoplasmic reticulum membrane	-2.5	5	5	INSIG1|SCD|ELOVL5|ELOVL6|DGAT2	RSI-MGI_up
GO Cellular Components	GO:0005773	vacuole	-2.5	2.5	12	ACLY|ANXA2|ANXA6|CD68|HSPA8|HSP90AA1|TNFAIP3|LAT2|NR4A3|MMD|TP53INP2|TMEM150A	RSI-MGI_up
GO Cellular Components	GO:0005764	lysosome	-2.4	2.6	11	ACLY|ANXA2|ANXA6|CD68|HSPA8|HSP90AA1|TNFAIP3|LAT2|NR4A3|MMD|TMEM150A	RSI-MGI_up
GO Cellular Components	GO:0000323	lytic vacuole	-2.4	2.6	11	ACLY|ANXA2|ANXA6|CD68|HSPA8|HSP90AA1|TNFAIP3|LAT2|NR4A3|MMD|TMEM150A	RSI-MGI_up
GO Cellular Components	GO:1902495	transmembrane transporter complex	-2.3	3.9	6	ATP1B1|CASQ2|GRIK2|KCNC1|KCNJ2|ATP1B4	RSI-MGI_dn
GO Cellular Components	GO:1990351	transporter complex	-2.3	3.8	6	ATP1B1|CASQ2|GRIK2|KCNC1|KCNJ2|ATP1B4	RSI-MGI_dn
GO Cellular Components	GO:1904724	tertiary granule lumen	-2.3	9	3	ALDOC|HBB|IDH1	RSI-MGI_up
GO Cellular Components	GO:0016324	apical plasma membrane	-2.2	3.7	6	ATP1B1|MAL|OXTR|PFKM|SLC12A2|SLC4A7	RSI-MGI_dn
GO Cellular Components	GO:0005819	spindle	-2.2	3.2	7	PLK3|HSPB1|SNCG|DYNLL1|KNTC1|PLK4|PLK2	RSI-MGI_up
GO Cellular Components	GO:0005667	transcription factor complex	-2.2	3.2	7	CREM|JUNB|NR4A2|NR4A3|KLF4|NR1D1|MLXIPL	RSI-MGI_up
GO Cellular Components	GO:0005813	centrosome	-2	2.6	9	CHEK1|PLK3|SNCG|DYNLL1|CCT4|PLK4|PLK2|CCDC81|CCNP	RSI-MGI_up
GO Cellular Components	GO:0031902	late endosome membrane	-2	4.8	4	ANXA2|ANXA6|CD68|MMD	RSI-MGI_up
GO Molecular Functions	GO:0042803	protein homodimerization activity	-6.4	4.3	17	CRYAB|HES1|HSPB1|HSP90AA1|IDH1|LPL|MASP1|PSPH|RDH5|S100A1|THRSP|TKT|NR4A3|PEX11A|CACYBP|MLXIPL|DGAT2	RSI-MGI_up
GO Molecular Functions	GO:0051082	unfolded protein binding	-6	10	8	SERPINH1|CRYAB|HSPA1L|HSPA8|HSP90AA1|HSPE1|DNAJB1|CCT4	RSI-MGI_up
GO Molecular Functions	GO:0031072	heat shock protein binding	-5	9.5	7	FKBP4|HSPA1L|HSPA8|DNAJB1|ZFP36|STIP1|CHORDC1	RSI-MGI_up
GO Molecular Functions	GO:0044183	protein binding involved in protein folding	-4.7	24	4	HSPA1L|HSPA8|HSPB1|DNAJB1	RSI-MGI_up
GO Molecular Functions	GO:0004312	fatty acid synthase activity	-4.5	45	3	FASN|ELOVL5|ELOVL6	RSI-MGI_up
GO Molecular Functions	GO:0048037	cofactor binding	-4.2	3.9	12	ABAT|ACLY|ACO1|ALAS2|FASN|HBB|IDH1|ME1|TKT|P4HA2|NR1D1|ACOT11	RSI-MGI_up
GO Molecular Functions	GO:0044548	S100 protein binding	-4.1	35	3	ANXA2|S100A1|CACYBP	RSI-MGI_up
GO Molecular Functions	GO:0015079	potassium ion transmembrane transporter activity	-3.9	8	6	ATP1B1|GRIK2|KCNC1|KCNJ2|KCNN3|SLC12A2	RSI-MGI_dn
GO Molecular Functions	GO:0035259	glucocorticoid receptor binding	-3.9	31	3	FKBP4|NR4A2|NR4A3	RSI-MGI_up
GO Molecular Functions	GO:0005044	scavenger receptor activity	-3.7	14	4	LOXL2|CD163|ACKR4|ACKR3	RSI-MGI_up
GO Molecular Functions	GO:0016746	transferase activity, transferring acyl groups	-3.7	5	8	ACLY|ALAS2|F13A1|FASN|SAT1|ELOVL5|ELOVL6|DGAT2	RSI-MGI_up
GO Molecular Functions	GO:0046873	metal ion transmembrane transporter activity	-3.6	4.3	9	ATP1B1|ATP2B3|GRIK2|KCNC1|KCNJ2|KCNN3|SLC12A2|SLC4A7|ORAI3	RSI-MGI_dn
GO Molecular Functions	GO:0008324	cation transmembrane transporter activity	-3.6	3.6	11	ATP1B1|ATP2B3|GRIK2|KCNC1|KCNJ2|KCNN3|SLC12A2|SLC4A7|SLC38A3|ATP1B4|ORAI3	RSI-MGI_dn
GO Molecular Functions	GO:0070888	E-box binding	-3.6	13	4	HES1|SNAI2|NR1D1|CIART	RSI-MGI_up
GO Molecular Functions	GO:0000978	RNA polymerase II proximal promoter sequence-specific DNA binding	-3.5	3.3	12	HES1|JUNB|NFIL3|NR4A2|SNAI2|KLF10|ZIC1|NR4A3|KLF4|NR1D1|MLXIPL|CIART	RSI-MGI_up
GO Molecular Functions	GO:0051087	chaperone binding	-3.4	8.1	5	HES1|HSPA8|HSPE1|DNAJB1|STIP1	RSI-MGI_up
GO Molecular Functions	GO:0019957	C-C chemokine binding	-3.4	21	3	ZFP36|ACKR4|ACKR3	RSI-MGI_up
GO Molecular Functions	GO:0015077	monovalent inorganic cation transmembrane transporter activity	-3.3	4.4	8	ATP1B1|GRIK2|KCNC1|KCNJ2|KCNN3|SLC12A2|SLC4A7|ATP1B4	RSI-MGI_dn
GO Molecular Functions	GO:0000987	proximal promoter sequence-specific DNA binding	-3.3	3.1	12	HES1|JUNB|NFIL3|NR4A2|SNAI2|KLF10|ZIC1|NR4A3|KLF4|NR1D1|MLXIPL|CIART	RSI-MGI_up
GO Molecular Functions	GO:0048306	calcium-dependent protein binding	-3.3	11	4	ANXA2|ANXA6|MASP1|S100A1	RSI-MGI_up
GO Molecular Functions	GO:0022890	inorganic cation transmembrane transporter activity	-3.2	3.5	10	ATP1B1|ATP2B3|GRIK2|KCNC1|KCNJ2|KCNN3|SLC12A2|SLC4A7|ATP1B4|ORAI3	RSI-MGI_dn
GO Molecular Functions	GO:0016301	kinase activity	-3	2.8	13	AK4|CHEK1|PLK3|PFKFB3|PIK3C2G|PLK4|PLK2|MMD|AK3|TRIB3|CCNP|CAMKK1|ALPK2	RSI-MGI_up
GO Molecular Functions	GO:0019956	chemokine binding	-3	15	3	ZFP36|ACKR4|ACKR3	RSI-MGI_up
GO Molecular Functions	GO:0043130	ubiquitin binding	-2.8	8.2	4	CKS2|HSPB1|TNFAIP3|TP53INP2	RSI-MGI_up
GO Molecular Functions	GO:0038024	cargo receptor activity	-2.8	8.1	4	LOXL2|CD163|ACKR4|ACKR3	RSI-MGI_up
GO Molecular Functions	GO:0031625	ubiquitin protein ligase binding	-2.7	3.9	7	HSPA1L|HSPA8|HSP90AA1|TRAF3|CACYBP|TRIB3|PRR5L	RSI-MGI_up
GO Molecular Functions	GO:0050662	coenzyme binding	-2.7	3.9	7	ABAT|ALAS2|FASN|IDH1|ME1|P4HA2|ACOT11	RSI-MGI_up
GO Molecular Functions	GO:0072341	modified amino acid binding	-2.7	7.3	4	ANXA2|ANXA6|FASN|HSPA8	RSI-MGI_up
GO Molecular Functions	GO:0005267	potassium channel activity	-2.6	6.9	4	GRIK2|KCNC1|KCNJ2|KCNN3	RSI-MGI_dn
GO Molecular Functions	GO:0044389	ubiquitin-like protein ligase binding	-2.5	3.7	7	HSPA1L|HSPA8|HSP90AA1|TRAF3|CACYBP|TRIB3|PRR5L	RSI-MGI_up
GO Molecular Functions	GO:0001221	transcription cofactor binding	-2.5	11	3	NR4A3|KLF4|NR1D1	RSI-MGI_up
GO Molecular Functions	GO:0004879	nuclear receptor activity	-2.5	11	3	NR4A2|NR4A3|NR1D1	RSI-MGI_up
GO Molecular Functions	GO:0098531	transcription factor activity, direct ligand regulated sequence-specific DNA binding	-2.5	11	3	NR4A2|NR4A3|NR1D1	RSI-MGI_up
GO Molecular Functions	GO:0016747	transferase activity, transferring acyl groups other than amino-acyl groups	-2.5	4.3	6	ALAS2|FASN|SAT1|ELOVL5|ELOVL6|DGAT2	RSI-MGI_up
GO Molecular Functions	GO:0032182	ubiquitin-like protein binding	-2.5	6.7	4	CKS2|HSPB1|TNFAIP3|TP53INP2	RSI-MGI_up
GO Molecular Functions	GO:0050839	cell adhesion molecule binding	-2.4	2.9	9	ANXA2|CCN2|FASN|HSPA8|DNAJB1|IDH1|LAMB3|SFRP2|FERMT3	RSI-MGI_up
GO Molecular Functions	GO:0050661	NADP binding	-2.4	9.5	3	FASN|IDH1|ME1	RSI-MGI_up
GO Molecular Functions	GO:0003714	transcription corepressor activity	-2.4	4	6	DNAJB1|JUNB|NFIL3|TONSL|NR1D1|TRIB3	RSI-MGI_up
GO Molecular Functions	GO:0001227	DNA-binding transcription repressor activity, RNA polymerase II-specific	-2.4	4	6	CREM|HES1|NFIL3|SNAI2|NR1D1|MLXIPL	RSI-MGI_up
GO Molecular Functions	GO:0016836	hydro-lyase activity	-2.3	9	3	ACO1|FASN|CA5B	RSI-MGI_up
GO Molecular Functions	GO:1901681	sulfur compound binding	-2.3	3.9	6	ANXA6|CCN2|LPL|ADAMTS1|ACOT11|HS3ST5	RSI-MGI_up
GO Molecular Functions	GO:0003707	steroid hormone receptor activity	-2.3	8.8	3	NR4A2|NR4A3|NR1D1	RSI-MGI_up
GO Molecular Functions	GO:0001228	DNA-binding transcription activator activity, RNA polymerase II-specific	-2.3	3	8	EGR1|IRF5|JUNB|NR4A2|KLF10|ZIC1|NR4A3|KLF4	RSI-MGI_up
GO Molecular Functions	GO:0001786	phosphatidylserine binding	-2.3	8.5	3	ANXA2|ANXA6|HSPA8	RSI-MGI_up
GO Molecular Functions	GO:0015081	sodium ion transmembrane transporter activity	-2.2	5.4	4	ATP1B1|GRIK2|SLC12A2|SLC4A7	RSI-MGI_dn
GO Molecular Functions	GO:0016829	lyase activity	-2.2	4.2	5	ACO1|ALDOC|FASN|ME1|CA5B	RSI-MGI_up
GO Molecular Functions	GO:0016616	oxidoreductase activity, acting on the CH-OH group of donors, NAD or NADP as acceptor	-2.2	5.4	4	FASN|IDH1|ME1|RDH5	RSI-MGI_up
GO Molecular Functions	GO:0005201	extracellular matrix structural constituent	-2.1	5	4	COL4A3|COL11A2|EMILIN3|SBSPON	RSI-MGI_dn
GO Molecular Functions	GO:0022804	active transmembrane transporter activity	-2.1	3.4	6	ATP1B1|ATP2B3|SLC4A3|SLC12A2|SLC4A7|SLC38A3	RSI-MGI_dn
GO Molecular Functions	GO:0002020	protease binding	-2.1	5	4	ANXA2|F3|TNFAIP3|ADAMTS4	RSI-MGI_up
GO Molecular Functions	GO:0016614	oxidoreductase activity, acting on CH-OH group of donors	-2.1	5	4	FASN|IDH1|ME1|RDH5	RSI-MGI_up
GO Molecular Functions	GO:0017137	Rab GTPase binding	-2	4.9	4	ADPRH|NGFR|EXPH5|DENND2C	RSI-MGI_dn
GO Molecular Functions	GO:0019207	kinase regulator activity	-2	3.9	5	CKS2|HSPB1|KLF4|TRIB3|CCNP	RSI-MGI_up
GO Molecular Functions	GO:0005178	integrin binding	-2	4.8	4	CCN2|LAMB3|SFRP2|FERMT3	RSI-MGI_up
Hallmark Gene Sets	M5924	HALLMARK MTORC1 SIGNALING	-17	16	19	ACACA|ACLY|AK4|SERPINH1|GBE1|HSPA4|HSPE1|IDH1|INSIG1|ME1|NFIL3|PSPH|SCD|STIP1|CACYBP|TRIB3|ELOVL5|ELOVL6|NIBAN1	RSI-MGI_up
Hallmark Gene Sets	M5890	HALLMARK TNFA SIGNALING VIA NFKB	-17	16	19	EGR1|F3|CXCL2|HES1|JUNB|LAMB3|GADD45B|NFIL3|NR4A2|PFKFB3|SAT1|KLF10|TNFAIP3|ZFP36|NR4A3|KLF4|KLF2|PLK2|ACKR3	RSI-MGI_up
Hallmark Gene Sets	M5891	HALLMARK HYPOXIA	-8.4	9.9	12	AK4|ALDOC|ANXA2|CCN2|F3|GBE1|NFIL3|PFKFB3|TNFAIP3|ZFP36|P4HA2|ACKR3	RSI-MGI_up
Hallmark Gene Sets	M5892	HALLMARK CHOLESTEROL HOMEOSTASIS	-7.8	18	8	ALDOC|FASN|LPL|LSS|NFIL3|SCD|TRIB3|NIBAN1	RSI-MGI_up
Hallmark Gene Sets	M5905	HALLMARK ADIPOGENESIS	-7.4	9.1	11	ACLY|FAH|GBE1|IDH1|LEP|LPL|ME1|PFKFB3|SNCG|TKT|ELOVL6	RSI-MGI_up
Hallmark Gene Sets	M5906	HALLMARK ESTROGEN RESPONSE EARLY	-5.4	7.4	9	ABAT|FASN|FKBP4|HES1|KLF10|PEX11A|KLF4|TTC39A|ELOVL5	RSI-MGI_up
Hallmark Gene Sets	M5908	HALLMARK ANDROGEN RESPONSE	-4.4	9.8	6	INSIG1|SAT1|SCD|ADAMTS1|ELL2|ELOVL5	RSI-MGI_up
Hallmark Gene Sets	M5935	HALLMARK FATTY ACID METABOLISM	-4.3	7.3	7	FASN|HSP90AA1|IDH1|ME1|HSPH1|TP53INP2|ELOVL5	RSI-MGI_up
Hallmark Gene Sets	M5930	HALLMARK EPITHELIAL MESENCHYMAL TRANSITION	-3.6	5.8	7	SERPINH1|CCN2|LOXL2|GADD45B|SAT1|SNAI2|TNFAIP3	RSI-MGI_up
Hallmark Gene Sets	M5939	HALLMARK P53 PATHWAY	-2.8	4.9	6	ABAT|PLK3|SAT1|KLF4|PLK2|TRIB3	RSI-MGI_up
Hallmark Gene Sets	M5937	HALLMARK GLYCOLYSIS	-2.8	4.9	6	AK4|FKBP4|IDH1|ME1|P4HA2|AK3	RSI-MGI_up
Hallmark Gene Sets	M5945	HALLMARK HEME METABOLISM	-2.8	4.9	6	ALAS2|HBB|P4HA2|LPIN2|ALDH1L1|ELL2	RSI-MGI_up
Hallmark Gene Sets	M5942	HALLMARK UV RESPONSE DN	-2.7	5.7	5	ANXA2|F3|INSIG1|ABCC1|SNAI2	RSI-MGI_up
Hallmark Gene Sets	M5941	HALLMARK UV RESPONSE UP	-2.5	5.2	5	FKBP4|CXCL2|DNAJB1|JUNB|STIP1	RSI-MGI_up
Hallmark Gene Sets	M5896	HALLMARK TGF BETA SIGNALING	-2.4	9.1	3	JUNB|SLC20A1|KLF10	RSI-MGI_up
Hallmark Gene Sets	M5947	HALLMARK IL2 STAT5 SIGNALING	-2.1	4.1	5	FAH|GADD45B|NFIL3|S100A1|IKZF2	RSI-MGI_up
Hallmark Gene Sets	M5907	HALLMARK ESTROGEN RESPONSE LATE	-2.1	4.1	5	FKBP4|ZFP36|KLF4|PLK4|ELOVL5	RSI-MGI_up
Hallmark Gene Sets	M5934	HALLMARK XENOBIOTIC METABOLISM	-2.1	4.1	5	ARG2|FAH|IDH1|LPIN2|ELOVL5	RSI-MGI_up
Hallmark Gene Sets	M5953	HALLMARK KRAS SIGNALING UP	-2.1	4.1	5	F13A1|TNFAIP3|LAT2|KLF4|MMD	RSI-MGI_up
KEGG Pathway	hsa01230	Biosynthesis of amino acids	-5.2	13	6	ACO1|ALDOC|ARG2|IDH1|PSPH|TKT	RSI-MGI_up
KEGG Pathway	hsa01212	Fatty acid metabolism	-5	17	5	ACACA|FASN|SCD|ELOVL5|ELOVL6	RSI-MGI_up
KEGG Pathway	hsa01200	Carbon metabolism	-4.2	8.7	6	ACO1|ALDOC|IDH1|ME1|PSPH|TKT	RSI-MGI_up
KEGG Pathway	hsa04610	Complement and coagulation cascades	-3.9	10	5	C4BPA|C5AR1|F3|F13A1|MASP1	RSI-MGI_up
KEGG Pathway	hsa04964	Proximal tubule bicarbonate reclamation	-3.7	27	3	ATP1B1|SLC38A3|ATP1B4	RSI-MGI_dn
KEGG Pathway	hsa01040	Biosynthesis of unsaturated fatty acids	-3.4	21	3	SCD|ELOVL5|ELOVL6	RSI-MGI_up
KEGG Pathway	hsa03320	PPAR signaling pathway	-3.4	12	4	PLIN2|CPT1A|CPT1B|ANGPTL4	RSI-MGI_dn
KEGG Pathway	hsa04971	Gastric acid secretion	-3.3	11	4	ATP1B1|KCNJ2|ATP1B4|MYLK3	RSI-MGI_dn
KEGG Pathway	hsa04141	Protein processing in endoplasmic reticulum	-3.3	6	6	CRYAB|HSPA1L|HSPA8|HSP90AA1|DNAJB1|HSPH1	RSI-MGI_up
KEGG Pathway	hsa00020	Citrate cycle (TCA cycle)	-3.1	16	3	ACLY|ACO1|IDH1	RSI-MGI_up
KEGG Pathway	hsa04152	AMPK signaling pathway	-3.1	6.9	5	ACACA|FASN|LEP|PFKFB3|SCD	RSI-MGI_up
KEGG Pathway	hsa04970	Salivary secretion	-3	9.3	4	ATP1B1|ATP2B3|SLC12A2|ATP1B4	RSI-MGI_dn
KEGG Pathway	hsa04974	Protein digestion and absorption	-3	9.3	4	ATP1B1|COL4A3|COL11A2|ATP1B4	RSI-MGI_dn
KEGG Pathway	hsa04972	Pancreatic secretion	-2.9	8.7	4	ATP1B1|ATP2B3|SLC12A2|ATP1B4	RSI-MGI_dn
KEGG Pathway	hsa04612	Antigen processing and presentation	-2.9	8.6	4	HSPA1L|HSPA4|HSPA8|HSP90AA1	RSI-MGI_up
KEGG Pathway	hsa04068	FoxO signaling pathway	-2.9	6.2	5	PLK3|GADD45B|KLF2|PLK4|PLK2	RSI-MGI_up
KEGG Pathway	hsa01212	Fatty acid metabolism	-2.8	13	3	CPT1A|CPT1B|ELOVL2	RSI-MGI_dn
KEGG Pathway	hsa04657	IL-17 signaling pathway	-2.6	7.1	4	CXCL2|HSP90AA1|TNFAIP3|TRAF3	RSI-MGI_up
KEGG Pathway	hsa04064	NF-kappa B signaling pathway	-2.6	6.9	4	CXCL2|GADD45B|TNFAIP3|TRAF3	RSI-MGI_up
KEGG Pathway	hsa04152	AMPK signaling pathway	-2.6	6.9	4	CPT1A|CPT1B|PFKM|MLYCD	RSI-MGI_dn
KEGG Pathway	hsa04915	Estrogen signaling pathway	-2.5	6.7	4	FKBP4|HSPA1L|HSPA8|HSP90AA1	RSI-MGI_up
KEGG Pathway	hsa00330	Arginine and proline metabolism	-2.5	9.9	3	ARG2|SAT1|P4HA2	RSI-MGI_up
KEGG Pathway	hsa04668	TNF signaling pathway	-2.4	6.1	4	CXCL2|JUNB|TNFAIP3|TRAF3	RSI-MGI_up
KEGG Pathway	hsa05134	Legionellosis	-2.3	9	3	CXCL2|HSPA1L|HSPA8	RSI-MGI_up
KEGG Pathway	hsa00561	Glycerolipid metabolism	-2.3	8.4	3	LPL|LPIN2|DGAT2	RSI-MGI_up
KEGG Pathway	hsa04213	Longevity regulating pathway - multiple species	-2.2	8	3	CRYAB|HSPA1L|HSPA8	RSI-MGI_up
KEGG Pathway	hsa05169	Epstein-Barr virus infection	-2.1	4.1	5	HSPA1L|HSPA8|HSPB1|TNFAIP3|TRAF3	RSI-MGI_up
KEGG Pathway	hsa04022	cGMP-PKG signaling pathway	-2.1	5.1	4	ATP1B1|ATP2B3|ATP1B4|MYLK3	RSI-MGI_dn
KEGG Pathway	hsa04911	Insulin secretion	-2.1	7.4	3	ATP1B1|KCNN3|ATP1B4	RSI-MGI_dn
KEGG Pathway	hsa03320	PPAR signaling pathway	-2	6.9	3	LPL|ME1|SCD	RSI-MGI_up
Reactome Gene Sets	R-HSA-556833	Metabolism of lipids	-9.1	4.9	22	ACACA|ACLY|AGT|FASN|INSIG1|LSS|ME1|ABCC1|PIK3C2G|SCD|THRSP|PEX11A|NR1D1|LPIN2|ACOT11|TRIB3|ELOVL5|CIDEC|AACS|ELOVL6|DGAT2|ABHD3	RSI-MGI_up
Reactome Gene Sets	R-HSA-3371571	HSF1-dependent transactivation	-8.3	41	6	CRYAB|FKBP4|HSPA1L|HSPA8|HSP90AA1|DNAJB1	RSI-MGI_up
Reactome Gene Sets	R-HSA-3371568	Attenuation phase	-7.8	59	5	FKBP4|HSPA1L|HSPA8|HSP90AA1|DNAJB1	RSI-MGI_up
Reactome Gene Sets	R-HSA-3371497	HSP90 chaperone cycle for steroid hormone receptors (SHR)	-7.4	21	7	FKBP4|HSPA1L|HSPA8|HSP90AA1|DNAJB1|DYNLL1|STIP1	RSI-MGI_up
Reactome Gene Sets	R-HSA-3371556	Cellular response to heat stress	-7.1	15	8	CRYAB|FKBP4|HSPA1L|HSPA4|HSPA8|HSP90AA1|DNAJB1|HSPH1	RSI-MGI_up
Reactome Gene Sets	R-HSA-163765	ChREBP activates metabolic gene expression	-7	82	4	ACACA|ACLY|FASN|MLXIPL	RSI-MGI_up
Reactome Gene Sets	R-HSA-75105	Fatty acyl-CoA biosynthesis	-7	27	6	ACACA|ACLY|FASN|SCD|ELOVL5|ELOVL6	RSI-MGI_up
Reactome Gene Sets	R-HSA-1655829	Regulation of cholesterol biosynthesis by SREBP (SREBF)	-6	18	6	ACACA|FASN|INSIG1|LSS|SCD|ELOVL6	RSI-MGI_up
Reactome Gene Sets	R-HSA-8978868	Fatty acid metabolism	-5.8	8.4	9	ACACA|ACLY|FASN|ABCC1|SCD|THRSP|ACOT11|ELOVL5|ELOVL6	RSI-MGI_up
Reactome Gene Sets	R-HSA-2426168	Activation of gene expression by SREBF (SREBP)	-5.3	20	5	ACACA|FASN|LSS|SCD|ELOVL6	RSI-MGI_up
Reactome Gene Sets	R-HSA-2173782	Binding and Uptake of Ligands by Scavenger Receptors	-5.3	20	5	HBB|HSP90AA1|MASP1|CD163|HSPH1	RSI-MGI_up
Reactome Gene Sets	R-HSA-196854	Metabolism of vitamins and cofactors	-4.7	7	8	ACACA|FASN|HSP90AA1|IDH1|LPL|ABCC1|SLC22A13|ALDH1L1	RSI-MGI_up
Reactome Gene Sets	R-HSA-3371453	Regulation of HSF1-mediated heat shock response	-4.2	12	5	HSPA1L|HSPA4|HSPA8|DNAJB1|HSPH1	RSI-MGI_up
Reactome Gene Sets	R-HSA-422085	Synthesis, secretion, and deacylation of Ghrelin	-3.7	26	3	CRHR2|LEP|KLF4	RSI-MGI_up
Reactome Gene Sets	R-HSA-9613829	Chaperone Mediated Autophagy	-3.5	22	3	HBB|HSPA8|HSP90AA1	RSI-MGI_up
Reactome Gene Sets	R-HSA-8957322	Metabolism of steroids	-3.5	6.5	6	ACACA|FASN|INSIG1|LSS|SCD|ELOVL6	RSI-MGI_up
Reactome Gene Sets	R-HSA-163685	Integration of energy metabolism	-3.3	7.6	5	ACACA|ACLY|FASN|TKT|MLXIPL	RSI-MGI_up
Reactome Gene Sets	R-HSA-6798695	Neutrophil degranulation	-3.1	3.4	10	ACLY|ALDOC|ANXA2|C5AR1|CD68|HBB|HSPA8|HSP90AA1|IDH1|DYNLL1	RSI-MGI_up
Reactome Gene Sets	R-HSA-1989781	PPARA activates gene expression	-3.1	7	5	AGT|ME1|PEX11A|NR1D1|TRIB3	RSI-MGI_up
Reactome Gene Sets	R-HSA-400206	Regulation of lipid metabolism by PPARalpha	-3.1	6.9	5	AGT|ME1|PEX11A|NR1D1|TRIB3	RSI-MGI_up
Reactome Gene Sets	R-HSA-418594	G alpha (i) signalling events	-3.1	3.6	9	AGT|C5AR1|GRM2|CXCL2|LPL|RDH5|RGS1|ACKR3|CAMKK1	RSI-MGI_up
Reactome Gene Sets	R-HSA-2262752	Cellular responses to stress	-3	3.1	11	CRYAB|FKBP4|HSPA1L|HSPA4|HSPA8|HSP90AA1|DNAJB1|DYNLL1|HSPH1|STIP1|TRIB3	RSI-MGI_up
Reactome Gene Sets	R-HSA-196849	Metabolism of water-soluble vitamins and cofactors	-3	6.7	5	ACACA|FASN|ABCC1|SLC22A13|ALDH1L1	RSI-MGI_up
Reactome Gene Sets	R-HSA-8953897	Cellular responses to external stimuli	-3	3	11	CRYAB|FKBP4|HSPA1L|HSPA4|HSPA8|HSP90AA1|DNAJB1|DYNLL1|HSPH1|STIP1|TRIB3	RSI-MGI_up
Reactome Gene Sets	R-HSA-5362517	Signaling by Retinoic Acid	-2.9	15	3	CPT1A|CPT1B|PDK4	RSI-MGI_dn
Reactome Gene Sets	R-HSA-5083635	Defective B3GALTL causes Peters-plus syndrome (PpS)	-2.8	13	3	ADAMTS4|ADAMTS1|ADAMTS18	RSI-MGI_up
Reactome Gene Sets	R-HSA-5173214	O-glycosylation of TSR domain-containing proteins	-2.8	13	3	ADAMTS4|ADAMTS1|ADAMTS18	RSI-MGI_up
Reactome Gene Sets	R-HSA-9031628	NGF-stimulated transcription	-2.8	13	3	EGR1|F3|JUNB	RSI-MGI_up
Reactome Gene Sets	R-HSA-425393	Transport of inorganic cations/anions and amino acids/oligopeptides	-2.7	7.7	4	SLC4A3|SLC12A2|SLC4A7|SLC38A3	RSI-MGI_dn
Reactome Gene Sets	R-HSA-1474290	Collagen formation	-2.7	7.3	4	SERPINH1|LAMB3|LOXL2|P4HA2	RSI-MGI_up
Reactome Gene Sets	R-HSA-2980736	Peptide hormone metabolism	-2.7	7.3	4	AGT|CRHR2|LEP|KLF4	RSI-MGI_up
Reactome Gene Sets	R-HSA-5578775	Ion homeostasis	-2.6	11	3	ATP1B1|ATP2B3|CASQ2	RSI-MGI_dn
Reactome Gene Sets	R-HSA-1474244	Extracellular matrix organization	-2.6	3.8	7	SERPINH1|LAMB3|LOXL2|P4HA2|ADAMTS4|ADAMTS1|ADAMTS18	RSI-MGI_up
Reactome Gene Sets	R-HSA-375165	NCAM signaling for neurite out-growth	-2.5	9.9	3	COL4A3|GDNF|SPTBN5	RSI-MGI_dn
Reactome Gene Sets	R-HSA-6791312	TP53 Regulates Transcription of Cell Cycle Genes	-2.5	10	3	PLK3|PLK2|ZNF385A	RSI-MGI_up
Reactome Gene Sets	R-HSA-556833	Metabolism of lipids	-2.5	2.8	10	PLIN2|CPT1A|CPT1B|UGT8|ARSG|MLYCD|ANGPTL4|ELOVL2|PLEKHA4|PLBD1	RSI-MGI_dn
Reactome Gene Sets	R-HSA-383280	Nuclear Receptor transcription pathway	-2.4	9.5	3	NR4A2|NR4A3|NR1D1	RSI-MGI_up
Reactome Gene Sets	R-HSA-5668914	Diseases of metabolism	-2.4	4	6	ACACA|GBE1|IDH1|ADAMTS4|ADAMTS1|ADAMTS18	RSI-MGI_up
Reactome Gene Sets	R-HSA-6785807	Interleukin-4 and Interleukin-13 signaling	-2.4	6.1	4	F13A1|HSPA8|HSP90AA1|JUNB	RSI-MGI_up
Reactome Gene Sets	R-HSA-909733	Interferon alpha/beta signaling	-2.3	9.1	3	IFI6|OAS2|RSAD2	RSI-MGI_dn
Reactome Gene Sets	R-HSA-5576891	Cardiac conduction	-2.3	6	4	ATP1B1|ATP2B3|CASQ2|KCNJ2	RSI-MGI_dn
Reactome Gene Sets	R-HSA-166658	Complement cascade	-2.3	8.5	3	C4BPA|C5AR1|MASP1	RSI-MGI_up
Reactome Gene Sets	R-HSA-380108	Chemokine receptors bind chemokines	-2.3	8.4	3	CXCL2|ACKR4|ACKR3	RSI-MGI_up
Reactome Gene Sets	R-HSA-198725	Nuclear Events (kinase and transcription factor activation)	-2.2	8.1	3	EGR1|F3|JUNB	RSI-MGI_up
Reactome Gene Sets	R-HSA-382551	Transport of small molecules	-2.1	2.6	9	ATP1B1|ATP2B3|CASQ2|SLC4A3|SLC12A2|SLC4A7|SLC38A3|ANGPTL4|MICU3	RSI-MGI_dn
Reactome Gene Sets	R-HSA-375276	Peptide ligand-binding receptors	-2.1	4.1	5	AGT|C5AR1|CXCL2|ACKR4|ACKR3	RSI-MGI_up
Reactome Gene Sets	R-HSA-3906995	Diseases associated with O-glycosylation of proteins	-2.1	7.3	3	ADAMTS4|ADAMTS1|ADAMTS18	RSI-MGI_up
Reactome Gene Sets	R-HSA-380259	Loss of Nlp from mitotic centrosomes	-2	7.1	3	HSP90AA1|DYNLL1|PLK4	RSI-MGI_up
Reactome Gene Sets	R-HSA-380284	Loss of proteins required for interphase microtubule organization from the centrosome	-2	7.1	3	HSP90AA1|DYNLL1|PLK4	RSI-MGI_up
Reactome Gene Sets	R-HSA-400253	Circadian Clock	-2	7.1	3	CREM|NFIL3|NR1D1	RSI-MGI_up
