# Supplementary material for: Profiling and Functional Analysis of Long Noncoding RNAs and mRNAs during Porcine Skeletal Muscle Development
Source: Int J Mol Sci. 2021 Jan 6;22(2):503. doi: 10.3390/ijms22020503 (PMC7825455; doi:10.3390/ijms22020503)
Supplement: Supplementary file 1 [file ijms-22-00503-s001.zip › TableS7.xlsx]

## Sheet: Sheet1
Table S7. Pearson correlation between myogenesis genes and lncRNA G1430 from RNA_seq data.
Myogensis genes	r	P value	N
APOD	0.823	0.00639	9
TNNT2	0.779	0.0133	9
MYBPH	0.762	0.0171	9
MYL3	0.7	0.036	9
DAPK2	0.698	0.0365	9
RIT1	0.678	0.0447	9
VIPR1	0.65	0.0583	9
SGCA	0.631	0.0684	9
LPIN1	0.626	0.0715	9
CACNA1H	0.603	0.0857	9
MYH4	0.584	0.0988	9
TNNI1	0.572	0.107	9
CASQ2	0.535	0.137	9
CHRNG	0.496	0.175	9
PPFIA4	0.477	0.195	9
DMD	0.466	0.206	9
COX7A1	0.414	0.268	9
COL1A1	0.408	0.276	9
MYH8	0.405	0.279	9
COL4A2	0.403	0.282	9
PFKM	0.401	0.285	9
MYH3	0.364	0.336	9
ACHE	0.357	0.346	9
NCAM1	0.345	0.363	9
NOS1	0.344	0.365	9
AGRN	0.342	0.368	9
MYL4	0.342	0.368	9
SORBS3	0.332	0.383	9
ACTC1	0.325	0.393	9
MYH11	0.32	0.401	9
AEBP1	0.307	0.422	9
ITGB4	0.304	0.426	9
FDPS	0.301	0.432	9
TAGLN	0.298	0.436	9
COL6A3	0.297	0.438	9
CD36	0.285	0.458	9
KLF5	0.277	0.47	9
CAV3	0.26	0.499	9
PICK1	0.258	0.503	9
MYLK	0.242	0.53	9
MYOM1	0.228	0.554	9
SVIL	0.228	0.556	9
ERBB3	0.22	0.569	9
DTNA	0.216	0.576	9
SMTN	0.214	0.58	9
ADCY9	0.202	0.602	9
EPHB3	0.199	0.609	9
CLU	0.194	0.618	9
SPARC	0.188	0.628	9
PSEN2	0.184	0.635	9
PTP4A3	0.177	0.649	9
MYOZ1	0.165	0.672	9
EIF4A2	0.154	0.692	9
ACSL1	0.141	0.718	9
PKIA	0.137	0.726	9
PYGM	0.112	0.773	9
CSRP3	0.112	0.774	9
ITGA7	0.0937	0.811	9
ANKRD2	0.0912	0.815	9
FHL1	0.0842	0.829	9
MYL2	0.0821	0.834	9
ENO3	0.078	0.842	9
ADAM12	0.0551	0.888	9
MYH7	0.0512	0.896	9
SORBS1	0.0499	0.898	9
ABLIM1	0.046	0.906	9
SPHK1	0.0428	0.913	9
MYOG	0.0372	0.924	9
NOTCH1	0.0369	0.925	9
ACTN2	0.0351	0.929	9
MYL1	0.031	0.937	9
TPM3	0.018	0.963	9
EFS	0.00853	0.983	9
SSPN	-0.0253	0.948	9
CAMK2B	-0.0333	0.932	9
COL3A1	-0.0343	0.93	9
MYLPF	-0.0429	0.913	9
CRAT	-0.0575	0.883	9
DES	-0.0738	0.85	9
TCAP	-0.0744	0.849	9
IGFBP7	-0.0835	0.831	9
CACNG1	-0.0843	0.829	9
SLN	-0.0889	0.82	9
COL6A2	-0.0921	0.814	9
FOXO4	-0.0934	0.811	9
MEF2A	-0.103	0.792	9
CNN3	-0.105	0.787	9
ITGB5	-0.105	0.788	9
CHRNA1	-0.118	0.763	9
IGF1	-0.118	0.763	9
TNNC1	-0.124	0.75	9
GSN	-0.124	0.752	9
MEF2D	-0.125	0.749	9
ACTN3	-0.134	0.731	9
TNNI2	-0.135	0.73	9
AK1	-0.139	0.722	9
DENND2B	-0.158	0.685	9
PVALB	-0.16	0.681	9
MAPK12	-0.165	0.672	9
MYF6	-0.166	0.669	9
SLC6A8	-0.171	0.659	9
NQO1	-0.174	0.654	9
KCNH2	-0.177	0.648	9
PGAM2	-0.178	0.647	9
AGL	-0.19	0.624	9
CFD	-0.202	0.603	9
PDLIM7	-0.218	0.573	9
TNNT1	-0.221	0.568	9
PTGIS	-0.227	0.556	9
ITGB1	-0.244	0.526	9
WWTR1	-0.253	0.511	9
NAV2	-0.254	0.51	9
CASQ1	-0.255	0.508	9
APP	-0.259	0.501	9
CKB	-0.26	0.5	9
CKM	-0.261	0.497	9
GABARAPL2	-0.277	0.47	9
TNNC2	-0.286	0.455	9
COX6A2	-0.296	0.439	9
FST	-0.322	0.398	9
HBEGF	-0.326	0.392	9
REEP1	-0.326	0.392	9
SGCD	-0.347	0.36	9
GNAO1	-0.357	0.345	9
MAPRE3	-0.364	0.336	9
FGF2	-0.366	0.332	9
TSC2	-0.381	0.312	9
PC	-0.385	0.306	9
LDB3	-0.388	0.302	9
LARGE1	-0.39	0.299	9
BIN1	-0.401	0.285	9
RB1	-0.404	0.281	9
IFRD1	-0.418	0.262	9
FLII	-0.419	0.262	9
DMPK	-0.42	0.26	9
ATP2A1	-0.425	0.255	9
MYH2	-0.425	0.254	9
CKMT2	-0.433	0.245	9
BDKRB2	-0.457	0.216	9
SOD3	-0.458	0.215	9
SH2B1	-0.471	0.2	9
BHLHE40	-0.472	0.2	9
MYO1C	-0.474	0.197	9
FABP3	-0.481	0.19	9
SPDEF	-0.488	0.182	9
TGFB1	-0.492	0.178	9
HSPB8	-0.493	0.178	9
HDAC5	-0.5	0.171	9
KIFC3	-0.503	0.168	9
ATP6AP1	-0.512	0.159	9
STC2	-0.517	0.154	9
PPP1R3C	-0.535	0.138	9
SIRT2	-0.543	0.131	9
CRYAB	-0.545	0.13	9
COL15A1	-0.562	0.115	9
SH3BGR	-0.572	0.107	9
GADD45B	-0.577	0.103	9
CDH13	-0.595	0.0913	9
GAA	-0.601	0.087	9
MEF2C	-0.606	0.0839	9
TNNT3	-0.607	0.0829	9
GJA5	-0.622	0.0736	9
SCD	-0.624	0.0725	9
SPTAN1	-0.63	0.0689	9
TPM2	-0.634	0.0669	9
HRC	-0.642	0.0623	9
BAG1	-0.655	0.0556	9
PRNP	-0.658	0.0541	9
LSP1	-0.66	0.0531	9
APLNR	-0.667	0.0499	9
AKT2	-0.755	0.0187	9
OCEL1	-0.766	0.0161	9
TEAD4	-0.875	0.002	9
